# Supplementary material for: 1-(2,6-Dichloro­benzo­yl)-3-(3-nitro­phen­yl)thio­urea dimethyl­formamide solvate
Source: Acta Crystallogr Sect E Struct Rep Online. 2010 Jan 9;66(Pt 2):o280. doi: 10.1107/S1600536809055056 (PMC2979807; doi:10.1107/S1600536809055056)
Supplement: Supplementary file 2 [file e-66-0o280-Isup2.hkl]

# 
# h,k,l, Fc-squared, Fo-squared, sigma(Fo-squared) and status flag 
# 
data_I
_shelx_title ' s219b in P-1' 
_shelx_refln_list_code          4 
_shelx_F_calc_maximum      114.77 
_exptl_crystal_F_000       456.00 
_reflns_d_resolution_high  0.8406 
 
loop_ 
 _symmetry_equiv_pos_as_xyz 
 'x, y, z' 
 '-x, -y, -z' 
 
_cell_length_a     8.5067 
_cell_length_b    10.2396 
_cell_length_c    12.4142 
_cell_angle_alpha  70.402 
_cell_angle_beta   81.742 
_cell_angle_gamma  87.980 
 
_shelx_F_squared_multiplier     1.000 
 
loop_ 
 _refln_index_h 
 _refln_index_k 
 _refln_index_l 
 _refln_F_squared_calc 
 _refln_F_squared_meas 
 _refln_F_squared_sigma 
 _refln_observed_status 
   1   0   0      362.27      371.56      7.85 o 
   4   0   0       82.69       81.84      3.37 o 
   5   0   0      407.12      382.14      8.82 o 
   6   0   0      130.31      118.04      3.61 o 
   7   0   0      482.04      479.77     11.32 o 
   8   0   0       63.25       88.59      5.28 o 
   9   0   0        0.01       -1.21      2.04 o 
  10   0   0        0.60        2.32      2.79 o 
  -9   1   0        8.00        8.95      2.69 o 
  -8   1   0       25.00       23.07      2.96 o 
  -7   1   0       72.32       78.70      3.14 o 
  -6   1   0       10.88       13.96      1.34 o 
  -5   1   0      524.43      546.16     12.22 o 
  -4   1   0       87.41       96.16      2.78 o 
  -3   1   0     3037.37     3095.02     64.26 o 
  -2   1   0    13171.23    12012.02    866.63 o 
   1   1   0     4221.74     4267.31    123.44 o 
   4   1   0      359.94      368.10      8.38 o 
   5   1   0      438.79      445.28     10.16 o 
   6   1   0       86.99       86.41      2.89 o 
   7   1   0        8.87        8.34      1.31 o 
   8   1   0      325.37      325.87     12.22 o 
   9   1   0       20.56       23.46      3.20 o 
  -9   2   0       14.08       13.06      3.10 o 
  -8   2   0        2.04        0.89      1.35 o 
  -7   2   0        0.13        0.55      1.14 o 
  -6   2   0       10.29        8.58      2.43 o 
  -5   2   0      138.67      129.19      3.72 o 
  -4   2   0      429.62      420.74      9.55 o 
  -3   2   0      140.74      166.16      4.15 o 
   4   2   0      199.33      200.21      5.00 o 
   5   2   0       47.15       33.43      1.72 o 
   6   2   0      312.22      331.67      8.06 o 
   7   2   0       59.93       49.78      3.66 o 
   8   2   0       45.14       40.31      3.52 o 
   9   2   0       36.64       32.90      3.62 o 
  -9   3   0       23.24       30.83      4.10 o 
  -8   3   0        4.17        3.91      1.46 o 
  -7   3   0       50.35       46.29      2.40 o 
  -6   3   0        1.19        1.16      1.03 o 
  -5   3   0      312.74      286.75     11.58 o 
  -4   3   0      655.10      703.23     16.27 o 
  -3   3   0      427.72      493.58     15.31 o 
   1   3   0     5152.37     4981.81    144.18 o 
   2   3   0     1928.00     2057.61     60.04 o 
   3   3   0      130.21      124.35      4.53 o 
   4   3   0      289.76      311.12      7.33 o 
   5   3   0        0.06       -0.24      0.83 o 
   6   3   0      522.14      520.32     11.98 o 
   7   3   0      275.78      281.74     10.63 o 
   8   3   0      208.39      201.27      8.51 o 
   9   3   0       37.36       44.90      3.91 o 
  -9   4   0       39.80       34.62      4.34 o 
  -8   4   0        4.70        4.22      1.47 o 
  -7   4   0      136.33      129.19      4.28 o 
  -6   4   0      351.87      354.18      8.78 o 
  -5   4   0       39.16       29.48      1.87 o 
  -4   4   0     1728.11     1733.81     36.79 o 
  -3   4   0      164.12      155.17      4.15 o 
  -2   4   0     1162.01     1158.12     24.41 o 
   1   4   0     1807.62     1926.24     56.47 o 
   2   4   0        0.08        0.48      0.53 o 
   3   4   0      272.87      278.06      6.59 o 
   4   4   0      980.50     1028.72     22.19 o 
   5   4   0      629.16      617.76     14.27 o 
   6   4   0       99.47       97.55      5.09 o 
   7   4   0       19.27       14.92      2.36 o 
   8   4   0       15.98       16.85      2.68 o 
   9   4   0        8.64       13.82      2.90 o 
  -9   5   0        0.05       -0.20      1.57 o 
  -8   5   0        4.02        3.56      1.49 o 
  -7   5   0        1.67        1.25      1.14 o 
  -6   5   0        1.19        2.12      1.19 o 
  -5   5   0        0.04       -0.33      1.37 o 
  -4   5   0      533.95      541.25     12.42 o 
  -3   5   0       49.60       37.72      1.80 o 
  -2   5   0       48.24       43.12      1.90 o 
  -1   5   0      922.01      973.62     21.01 o 
   0   5   0       64.08       70.04      2.34 o 
   1   5   0       23.24       38.59      1.66 o 
   2   5   0      420.33      416.43      9.49 o 
   3   5   0        4.78        3.93      0.80 o 
   4   5   0     1677.79     1767.64     37.51 o 
   5   5   0       13.34       13.15      1.34 o 
   6   5   0      333.29      352.54     12.85 o 
   7   5   0      156.04      158.67      7.26 o 
   8   5   0       23.05       18.71      2.84 o 
  -8   6   0       33.98       48.05      2.97 o 
  -7   6   0       21.36       22.68      2.06 o 
  -6   6   0      117.77      103.43      3.78 o 
  -5   6   0       43.17       42.74      2.39 o 
  -4   6   0       64.79       61.49      2.61 o 
  -3   6   0      208.11      208.79      5.58 o 
  -2   6   0        0.02        0.39      0.88 o 
  -1   6   0        3.16        1.15      0.73 o 
   0   6   0       39.80       30.31      1.62 o 
   1   6   0        3.48        5.03      0.84 o 
   2   6   0      274.81      251.95      6.29 o 
   3   6   0       20.93       20.94      1.40 o 
   4   6   0        0.42       -0.36      0.87 o 
   5   6   0      138.26      132.03      4.15 o 
   6   6   0      180.13      180.40      7.87 o 
   7   6   0       18.53       25.43      3.10 o 
   8   6   0        0.07        0.83      2.06 o 
  -8   7   0        5.67        6.61      1.83 o 
  -7   7   0        6.50       10.32      1.76 o 
  -6   7   0       52.08       50.73      2.96 o 
  -5   7   0       11.08        9.21      1.47 o 
  -4   7   0        8.41        7.88      1.33 o 
  -3   7   0      159.80      157.13      4.70 o 
  -2   7   0       38.23       35.82      2.01 o 
  -1   7   0      300.32      323.98      8.01 o 
   0   7   0      216.13      230.17      6.03 o 
   1   7   0        1.76       -0.08      0.80 o 
   2   7   0      534.22      539.83     12.39 o 
   3   7   0       14.90       16.46      1.44 o 
   4   7   0        0.36        0.73      0.91 o 
   5   7   0        0.47        0.20      1.53 o 
   6   7   0       94.37      102.61      5.70 o 
   7   7   0       17.15       16.90      2.97 o 
  -7   8   0      105.16      110.67      4.50 o 
  -6   8   0       99.67      102.11      4.20 o 
  -5   8   0       70.62       74.94      3.56 o 
  -4   8   0       32.14       29.98      2.21 o 
  -3   8   0      101.47       97.28      3.60 o 
  -2   8   0       96.12       94.85      3.51 o 
  -1   8   0       31.14       30.64      1.96 o 
   0   8   0        0.40       -1.08      0.86 o 
   1   8   0       16.42       17.05      1.54 o 
   2   8   0       82.54       78.35      2.96 o 
   3   8   0       53.18       47.91      2.38 o 
   4   8   0       48.60       44.76      2.37 o 
   5   8   0      178.85      176.85      7.78 o 
   6   8   0        2.04        2.05      1.99 o 
   7   8   0        0.11       -0.05      2.99 o 
  -6   9   0        6.32        6.60      1.90 o 
  -5   9   0        1.61        1.55      1.64 o 
  -4   9   0        0.18        1.87      1.37 o 
  -3   9   0       40.08       42.43      2.55 o 
  -2   9   0      260.73      263.74      7.29 o 
  -1   9   0        0.20        1.43      1.07 o 
   0   9   0      337.13      336.57      8.63 o 
   1   9   0       41.01       37.32      2.21 o 
   2   9   0       10.77       11.12      1.48 o 
   3   9   0       31.26       31.88      2.08 o 
   4   9   0        3.12        2.19      1.79 o 
   5   9   0       83.00       83.43      5.22 o 
   6   9   0       62.06       72.76      5.67 o 
  -5  10   0        1.34        2.49      1.83 o 
  -4  10   0        1.23        1.93      1.65 o 
  -3  10   0        8.27        8.49      2.09 o 
  -2  10   0       12.25       16.14      2.06 o 
  -1  10   0       19.07       21.48      1.97 o 
   0  10   0       31.15       33.97      2.34 o 
   1  10   0        0.31        0.91      1.22 o 
   2  10   0       26.15       21.91      1.94 o 
   3  10   0        5.47        5.38      1.46 o 
   4  10   0       10.82       10.11      2.73 o 
  -2  11   0       15.26       18.81      2.65 o 
  -1  11   0       62.14       58.26      3.24 o 
   0  11   0       16.28       10.80      1.83 o 
   1  11   0        2.45        2.11      1.38 o 
   2  11   0       36.50       39.31      2.68 o 
  -1 -11   1       77.40       88.23      3.98 o 
   0 -11   1       19.45       20.68      2.27 o 
   1 -11   1        1.15        1.22      1.51 o 
  -3 -10   1       41.42       48.37      3.93 o 
  -2 -10   1        1.93        1.76      1.39 o 
  -1 -10   1       19.91       16.43      1.87 o 
   0 -10   1       84.41       80.97      3.49 o 
   1 -10   1       65.33       63.70      3.20 o 
   2 -10   1       50.29       59.26      3.19 o 
   3 -10   1       43.98       45.21      2.92 o 
   4 -10   1        4.22        4.18      1.66 o 
  -4  -9   1       17.08       17.86      2.87 o 
  -3  -9   1        2.03        2.98      1.31 o 
  -2  -9   1      224.76      226.97      6.37 o 
  -1  -9   1       36.20       40.41      2.34 o 
   0  -9   1       30.45       28.86      2.09 o 
   1  -9   1       29.82       23.44      1.90 o 
   2  -9   1       57.60       52.72      2.84 o 
   3  -9   1       25.00       24.98      2.20 o 
   4  -9   1        4.07        3.55      1.58 o 
   5  -9   1       39.99       42.26      2.86 o 
   6  -9   1        2.68        4.84      1.79 o 
  -5  -8   1        7.89        7.31      2.31 o 
  -4  -8   1       73.60       69.98      3.04 o 
  -3  -8   1        1.13        1.43      1.03 o 
  -2  -8   1      223.63      231.55      6.27 o 
  -1  -8   1      282.14      268.39      7.01 o 
   0  -8   1      214.86      214.06      5.95 o 
   1  -8   1       21.13       18.01      1.58 o 
   2  -8   1        0.02       -1.21      1.07 o 
   3  -8   1      106.42      107.09      3.15 o 
   4  -8   1        0.02       -0.01      1.20 o 
   5  -8   1       88.40       90.07      7.56 o 
   6  -8   1       51.93       47.87      4.84 o 
   7  -8   1        5.21        5.62      1.86 o 
  -6  -7   1        3.58        2.98      2.17 o 
  -5  -7   1       44.39       50.52      2.62 o 
  -4  -7   1      193.73      193.88      5.49 o 
  -3  -7   1      714.86      752.28     16.90 o 
  -2  -7   1       17.14       15.03      1.39 o 
  -1  -7   1       23.14       18.78      1.51 o 
   0  -7   1        0.07        0.43      0.81 o 
   1  -7   1      213.99      220.51      5.94 o 
   2  -7   1       43.41       43.30      2.30 o 
   3  -7   1       90.59       85.33      2.61 o 
   4  -7   1      121.63      115.55      3.89 o 
   5  -7   1       12.15       18.02      3.70 o 
   6  -7   1       88.53       93.74      3.83 o 
   7  -7   1        0.25       -0.32      1.41 o 
  -7  -6   1       13.84       16.80      2.89 o 
  -6  -6   1       33.37       30.94      3.06 o 
  -5  -6   1        8.89        4.60      1.75 o 
  -4  -6   1      542.73      572.75     13.19 o 
  -3  -6   1      730.82      734.57     16.35 o 
  -2  -6   1       73.46       75.21      2.64 o 
  -1  -6   1       25.83       25.42      1.49 o 
   0  -6   1      364.15      430.84     10.02 o 
   1  -6   1      187.96      180.06      6.82 o 
   2  -6   1      396.71      451.37     10.59 o 
   3  -6   1      775.04      747.63     13.60 o 
   4  -6   1      110.36      114.03      5.11 o 
   5  -6   1      118.25      120.39      5.48 o 
   6  -6   1       12.66       10.84      1.48 o 
   7  -6   1       53.89       48.40      2.77 o 
   8  -6   1       11.82       11.72      2.06 o 
  -8  -5   1       12.54       16.89      2.97 o 
  -7  -5   1       33.75       34.13      3.39 o 
  -6  -5   1       51.07       50.40      2.53 o 
  -5  -5   1      714.74      733.85     16.49 o 
  -4  -5   1      106.81      107.70      3.42 o 
  -3  -5   1        0.12       -0.17      0.68 o 
  -2  -5   1       89.97       88.10      2.76 o 
  -1  -5   1      369.21      335.95      7.86 o 
   0  -5   1      535.25      528.05     11.83 o 
   1  -5   1     1175.04     1224.40     21.71 o 
   2  -5   1       32.13       48.88      2.04 o 
   3  -5   1       57.44       46.35      2.13 o 
   4  -5   1      932.94      993.67     21.75 o 
   5  -5   1      312.24      313.54      7.89 o 
   6  -5   1      202.67      185.73      5.42 o 
   7  -5   1        4.39        3.95      1.28 o 
   8  -5   1        0.90        0.79      1.38 o 
   9  -5   1        0.14        2.45      2.76 o 
  -9  -4   1        4.22        5.73      2.94 o 
  -8  -4   1       10.48       12.59      2.62 o 
  -7  -4   1       64.88       64.93      4.41 o 
  -6  -4   1      118.71      133.85      4.16 o 
  -5  -4   1      403.20      406.41      9.62 o 
  -4  -4   1      105.82      109.77      3.35 o 
  -3  -4   1      293.54      327.80      7.68 o 
  -2  -4   1       83.14       78.55      2.42 o 
  -1  -4   1      561.48      510.88     20.64 o 
   0  -4   1      693.76      789.58     17.30 o 
   1  -4   1      160.23       77.98      3.50 o 
   2  -4   1      311.16      335.18      7.80 o 
   3  -4   1     1134.10     1177.50     25.22 o 
   4  -4   1       98.71       85.44      2.91 o 
   5  -4   1        7.87        6.24      1.19 o 
   6  -4   1      239.76      203.78      5.63 o 
   7  -4   1      172.69      176.06      6.83 o 
   8  -4   1        0.80       -0.05      1.25 o 
   9  -4   1       54.56       65.86      5.47 o 
  -9  -3   1        1.42        2.18      2.39 o 
  -8  -3   1        0.61       -0.45      1.80 o 
  -7  -3   1      242.52      222.71      8.86 o 
  -6  -3   1        0.96        1.16      1.03 o 
  -5  -3   1       94.47       93.32      3.10 o 
  -4  -3   1        3.95        4.10      0.89 o 
  -3  -3   1        7.53        6.87      0.81 o 
  -1  -3   1        0.51       -0.10      0.21 o 
   0  -3   1      820.55      827.57     18.04 o 
   3  -3   1     1065.69     1112.43     23.72 o 
   4  -3   1      446.96      431.93      9.87 o 
   5  -3   1        0.36        1.44      0.87 o 
   6  -3   1       30.85       27.78      1.93 o 
   7  -3   1        5.54        4.72      1.24 o 
   8  -3   1       24.24       24.71      2.11 o 
   9  -3   1        6.60        7.13      3.03 o 
  -9  -2   1        2.80       -0.51      2.06 o 
  -8  -2   1       12.84       17.73      2.72 o 
  -7  -2   1      299.99      329.58      8.29 o 
  -6  -2   1        7.08        7.44      1.24 o 
  -5  -2   1       22.44       27.55      1.62 o 
  -4  -2   1       15.31       20.29      1.28 o 
  -3  -2   1     2701.83     2994.40     87.28 o 
  -2  -2   1        0.21        0.25      0.21 o 
   0  -2   1      294.39      293.07      9.04 o 
   3  -2   1       10.07       11.75      1.12 o 
   4  -2   1     1617.35     1676.74     35.36 o 
   5  -2   1      254.51      254.06      6.29 o 
   6  -2   1        6.10        6.39      1.85 o 
   7  -2   1       32.48       28.95      1.92 o 
   8  -2   1       36.56       36.90      3.80 o 
   9  -2   1        0.30       -0.10      2.39 o 
  -9  -1   1       37.59       34.66      3.68 o 
  -8  -1   1       26.95       26.53      3.05 o 
  -7  -1   1        1.71        1.34      1.13 o 
  -6  -1   1      883.11      908.41     19.94 o 
  -5  -1   1       25.99       27.55      1.54 o 
  -4  -1   1      759.11      784.31     16.99 o 
  -1  -1   1     2297.92     2604.32     75.63 o 
   4  -1   1      154.53      123.71     16.92 o 
   5  -1   1      363.65      405.22      7.68 o 
   6  -1   1      176.86      189.49      5.09 o 
   7  -1   1       95.92       85.36      3.19 o 
   8  -1   1      136.15      138.46      7.00 o 
   9  -1   1        1.49        5.75      2.67 o 
  10  -1   1       12.71       19.07      3.90 o 
  -9   0   1       18.38       15.73      2.97 o 
  -8   0   1        2.73        0.87      1.94 o 
  -7   0   1      261.79      269.05      7.04 o 
  -6   0   1      161.36      148.33      4.28 o 
  -5   0   1      417.84      401.97      9.31 o 
  -4   0   1      661.87      721.37     15.62 o 
  -2   0   1       16.38       12.13      1.14 o 
  -1   0   1       18.26       24.40      1.02 o 
   2   0   1     1157.31     1086.84     22.71 o 
   4   0   1       84.01       97.91      3.71 o 
   5   0   1      120.39      134.29      3.72 o 
   6   0   1       79.19       87.80      2.99 o 
   7   0   1        7.50        9.27      2.21 o 
   8   0   1        2.64        2.77      2.11 o 
   9   0   1       26.36       25.06      3.44 o 
  10   0   1       44.98       43.29      4.56 o 
  -9   1   1       17.27       20.00      3.34 o 
  -8   1   1       36.34       40.80      2.48 o 
  -7   1   1        0.11        1.39      1.14 o 
  -6   1   1       55.07       60.85      2.53 o 
  -5   1   1      126.36      128.92      3.64 o 
  -4   1   1     1360.22     1410.59     29.83 o 
  -3   1   1      666.05      680.49     14.62 o 
  -2   1   1     2212.14     2186.57     83.28 o 
  -1   1   1     1123.53      991.02    134.52 o 
   1   1   1     2104.28     2352.93     69.78 o 
   3   1   1     1974.79     2168.57     62.98 o 
   4   1   1        1.82        1.07      0.67 o 
   5   1   1       55.75       54.78      2.08 o 
   6   1   1       92.62       94.74      3.12 o 
   7   1   1      119.01      124.25      5.95 o 
   8   1   1       72.30       61.72      4.15 o 
   9   1   1        0.88        0.04      1.97 o 
  10   1   1       17.22       21.08      3.28 o 
  -9   2   1        7.42        8.33      2.88 o 
  -8   2   1        0.10        0.40      1.28 o 
  -7   2   1       37.31       41.94      2.31 o 
  -6   2   1       31.79       25.21      1.72 o 
  -5   2   1      939.98     1000.19     21.66 o 
  -4   2   1       23.37       22.56      1.28 o 
  -3   2   1     1144.39     1270.36     26.84 o 
  -2   2   1     1141.89     1196.34     25.16 o 
   2   2   1     1203.03     1238.23     36.10 o 
   4   2   1      212.40      234.65      5.64 o 
   5   2   1        0.34        0.32      0.76 o 
   6   2   1      218.68      221.18      5.70 o 
   7   2   1       69.61       69.52      4.25 o 
   8   2   1      129.47      135.15      6.60 o 
   9   2   1        3.15        4.14      2.25 o 
  -9   3   1       29.43       38.02      2.75 o 
  -8   3   1        0.30       -0.11      1.21 o 
  -7   3   1      318.07      310.51     14.27 o 
  -6   3   1      110.47      105.04      3.47 o 
  -5   3   1        0.06       -0.38      0.84 o 
  -4   3   1      303.58      321.75      7.61 o 
  -3   3   1      827.26      834.64     18.01 o 
  -2   3   1      990.38      985.64     20.95 o 
   3   3   1       93.37       85.36      3.20 o 
   4   3   1      414.86      409.06      9.27 o 
   5   3   1      125.12      118.60      3.46 o 
   6   3   1       36.48       33.78      2.84 o 
   7   3   1       80.79       66.96      4.19 o 
   8   3   1      272.71      271.84     10.68 o 
   9   3   1       33.13       34.13      3.52 o 
  -9   4   1        0.33       -1.39      1.58 o 
  -8   4   1        0.21        0.01      1.33 o 
  -7   4   1       69.43       66.01      2.92 o 
  -6   4   1        4.81        3.57      1.95 o 
  -5   4   1        1.42        2.52      0.93 o 
  -4   4   1      107.50      103.65      5.30 o 
  -3   4   1      209.41      201.70      5.11 o 
   1   4   1     3237.31     3573.08    103.74 o 
   2   4   1      123.07      130.63      4.61 o 
   3   4   1      236.39      270.94      6.36 o 
   4   4   1     1727.09     1863.44     39.27 o 
   5   4   1      319.52      345.46      8.22 o 
   6   4   1       95.00       87.93      4.74 o 
   7   4   1      119.68      127.82      6.14 o 
   8   4   1       30.92       39.12      3.58 o 
   9   4   1        1.38       -0.17      2.17 o 
  -9   5   1       13.13       15.65      2.19 o 
  -8   5   1       13.20       11.64      1.75 o 
  -7   5   1        0.02       -0.20      1.14 o 
  -6   5   1      126.14      109.38      3.78 o 
  -5   5   1      267.44      262.59      6.84 o 
  -4   5   1      282.87      261.78      7.79 o 
  -3   5   1      427.17      426.86      9.88 o 
  -2   5   1      157.37      170.38      4.49 o 
  -1   5   1      434.00      446.77     10.15 o 
   0   5   1     1482.61     1725.03     36.38 o 
   1   5   1      334.00      337.93      7.83 o 
   2   5   1     1010.01     1142.01     24.36 o 
   3   5   1      249.91      243.41      5.94 o 
   4   5   1       39.60       41.62      1.84 o 
   5   5   1        0.47        1.04      1.42 o 
   6   5   1       36.19       31.15      2.95 o 
   7   5   1        8.08        8.50      2.14 o 
   8   5   1       27.68       31.99      3.46 o 
   9   5   1        2.78        6.52      2.44 o 
  -8   6   1       31.41       34.02      2.81 o 
  -7   6   1        0.01        1.11      1.33 o 
  -6   6   1       14.52       12.28      2.27 o 
  -5   6   1       43.80       42.54      2.36 o 
  -4   6   1        4.99        4.15      1.09 o 
  -3   6   1      210.37      200.83      5.41 o 
  -2   6   1       58.65       49.67      2.18 o 
  -1   6   1      554.32      588.82     13.27 o 
   0   6   1       67.68      100.42      3.09 o 
   1   6   1       67.51       59.40      2.18 o 
   2   6   1      243.89      229.21      5.74 o 
   3   6   1      110.37      116.31      3.45 o 
   4   6   1       17.86       13.61      1.30 o 
   5   6   1       41.55       37.84      3.07 o 
   6   6   1      234.90      274.37     10.68 o 
   7   6   1       68.89       68.85      4.71 o 
   8   6   1       33.00       37.31      3.89 o 
  -8   7   1       32.84       28.58      6.73 o 
  -7   7   1       16.39       16.43      2.05 o 
  -6   7   1        7.28        7.00      1.58 o 
  -5   7   1      130.18      118.61      4.14 o 
  -4   7   1        0.25       -0.14      1.03 o 
  -3   7   1      325.35      329.57      8.28 o 
  -2   7   1       11.61       13.37      1.44 o 
  -1   7   1      855.05      935.41     20.62 o 
   0   7   1      148.88      139.79      4.08 o 
   1   7   1      121.40      118.41      3.61 o 
   2   7   1       78.42       77.76      2.77 o 
   3   7   1       45.11       42.08      2.04 o 
   4   7   1        8.73        7.09      1.14 o 
   5   7   1       15.68       13.80      2.34 o 
   6   7   1       12.43       18.59      2.73 o 
   7   7   1       11.28       10.45      2.65 o 
   8   7   1       13.86       13.13      2.98 o 
  -7   8   1        1.53        2.09      1.68 o 
  -6   8   1       24.73       33.99      2.66 o 
  -5   8   1       52.21       54.82      2.86 o 
  -4   8   1       28.55       25.54      2.09 o 
  -3   8   1      274.02      281.55      8.35 o 
  -2   8   1       59.68       50.98      2.51 o 
  -1   8   1       24.79       24.12      1.81 o 
   0   8   1        0.45        0.57      0.90 o 
   1   8   1       13.91       12.17      1.35 o 
   2   8   1       55.80       55.95      2.41 o 
   3   8   1       15.76       12.07      2.00 o 
   4   8   1      203.10      211.66      8.67 o 
   5   8   1       80.04       82.73      4.89 o 
   6   8   1        0.02       -1.67      1.77 o 
   7   8   1       13.53       16.54      3.28 o 
  -6   9   1        4.73        6.83      1.83 o 
  -5   9   1       12.43       12.08      1.91 o 
  -4   9   1        9.65        8.62      1.72 o 
  -3   9   1       14.75       13.48      1.72 o 
  -2   9   1       38.55       38.02      2.39 o 
  -1   9   1        1.41        0.08      1.03 o 
   0   9   1       33.98       35.87      2.18 o 
   1   9   1        2.97        4.07      1.10 o 
   2   9   1       54.42       41.95      2.27 o 
   3   9   1        3.62        1.83      1.13 o 
   4   9   1       16.03       14.74      2.52 o 
   5   9   1       40.35       48.53      4.03 o 
   6   9   1        3.42        2.27      2.23 o 
  -5  10   1       41.01       45.49      3.15 o 
  -4  10   1        4.39        6.37      1.81 o 
  -3  10   1       65.61       72.47      3.47 o 
  -2  10   1        7.41        2.87      1.48 o 
  -1  10   1       13.40       12.12      1.65 o 
   0  10   1      232.93      222.01      6.42 o 
   1  10   1      110.09      104.62      3.85 o 
   2  10   1       57.39       58.74      2.88 o 
   3  10   1       12.08        8.86      2.15 o 
   4  10   1        5.39        9.58      2.33 o 
   5  10   1        0.59        1.24      2.17 o 
  -3  11   1        0.33        0.86      1.70 o 
  -2  11   1       71.23       77.95      3.81 o 
  -1  11   1        2.46        3.09      1.52 o 
   0  11   1        1.23        0.31      1.38 o 
   1  11   1       10.02        7.59      1.61 o 
   2  11   1        6.55        8.75      1.61 o 
   3  11   1       14.15       18.38      3.12 o 
  -3 -10   2       16.25       17.36      2.84 o 
  -2 -10   2        4.77        1.20      1.93 o 
  -1 -10   2      116.68      113.63      6.15 o 
   0 -10   2        5.17        3.81      1.99 o 
   1 -10   2        3.46        4.10      1.64 o 
   2 -10   2      138.17      141.49      5.01 o 
   3 -10   2        4.57        7.50      1.83 o 
   4 -10   2        2.86        3.11      1.79 o 
  -4  -9   2        6.85        7.41      2.45 o 
  -3  -9   2        3.99        2.23      1.95 o 
  -2  -9   2        4.97        6.78      2.04 o 
  -1  -9   2       82.02       83.09      3.48 o 
   0  -9   2       46.31       42.94      2.47 o 
   1  -9   2       92.86       89.22      3.54 o 
   2  -9   2       12.47       17.94      1.95 o 
   3  -9   2       20.38       24.29      2.13 o 
   4  -9   2        0.15        0.16      1.46 o 
   5  -9   2        9.14        7.36      1.83 o 
  -5  -8   2       10.69       15.02      2.61 o 
  -4  -8   2        5.37        7.36      2.15 o 
  -3  -8   2       96.51       99.94      5.28 o 
  -2  -8   2      153.43      145.49      4.55 o 
  -1  -8   2      131.64      125.58      4.09 o 
   0  -8   2      119.88      121.66      4.05 o 
   1  -8   2       18.47       20.21      1.70 o 
   2  -8   2       27.44       25.62      1.91 o 
   3  -8   2        8.90        6.71      1.36 o 
   4  -8   2       13.90       11.48      2.66 o 
   5  -8   2       51.46       51.16      2.86 o 
   6  -8   2        7.81        8.75      1.79 o 
  -5  -7   2        0.76       -0.76      1.69 o 
  -4  -7   2      154.39      143.73      4.55 o 
  -3  -7   2      844.38      899.46     20.01 o 
  -2  -7   2        0.59       -0.36      0.90 o 
  -1  -7   2      132.60      144.15      4.30 o 
   0  -7   2       87.69       77.89      2.96 o 
   1  -7   2      233.21      226.70      6.10 o 
   2  -7   2        4.49        6.09      1.20 o 
   3  -7   2       37.18       35.53      2.19 o 
   4  -7   2       71.26       66.78      3.23 o 
   5  -7   2        1.48        3.31      1.78 o 
   6  -7   2       41.33       42.15      2.73 o 
   7  -7   2       45.90       51.10      3.07 o 
  -6  -6   2        4.47        3.63      2.00 o 
  -5  -6   2      340.20      355.14      8.93 o 
  -4  -6   2      329.65      352.05      8.66 o 
  -3  -6   2      767.74      778.34     17.33 o 
  -2  -6   2        5.15        4.39      0.94 o 
  -1  -6   2      567.27      586.71     13.28 o 
   0  -6   2      553.47      570.12     12.93 o 
   1  -6   2       12.91       12.67      1.20 o 
   2  -6   2       83.13       84.21      2.98 o 
   3  -6   2      411.46      439.19     10.48 o 
   4  -6   2       31.62       31.04      2.04 o 
   5  -6   2       60.08       54.07      2.63 o 
   6  -6   2      165.08      161.94     12.12 o 
   7  -6   2       49.44       43.39      2.58 o 
   8  -6   2        6.50        7.24      2.17 o 
  -6  -5   2        2.89        1.94      1.11 o 
  -5  -5   2        8.23        7.76      1.25 o 
  -4  -5   2       28.37       31.12      1.83 o 
  -3  -5   2      198.08      184.78      4.91 o 
  -2  -5   2      211.60      213.83      5.45 o 
  -1  -5   2      251.53      270.90      6.56 o 
   0  -5   2      519.76      560.00     12.53 o 
   1  -5   2        1.25        0.59      0.48 o 
   2  -5   2      271.10      309.80      7.50 o 
   3  -5   2      401.87      402.60      9.51 o 
   4  -5   2        1.90        1.34      1.00 o 
   5  -5   2      125.72      123.82      3.99 o 
   6  -5   2      194.07      186.47      5.44 o 
   7  -5   2        2.80        4.60      1.44 o 
   8  -5   2       32.53       30.78      2.43 o 
  -7  -4   2       56.42       53.93      3.95 o 
  -6  -4   2       12.84       12.33      1.48 o 
  -5  -4   2       63.45       60.19      2.58 o 
  -4  -4   2       25.66       20.42      1.45 o 
  -3  -4   2        4.46        2.20      0.74 o 
  -2  -4   2     1605.66     1553.33     32.86 o 
  -1  -4   2        0.59        0.19      0.56 o 
   0  -4   2        2.07        1.60      0.44 o 
   1  -4   2       21.33       13.51      1.10 o 
   2  -4   2        2.90        0.98      0.74 o 
   3  -4   2       95.20       92.52      2.97 o 
   4  -4   2      215.53      207.76      8.34 o 
   5  -4   2      542.40      510.33     11.84 o 
   6  -4   2       66.59       70.79      2.91 o 
   7  -4   2        8.23        5.40      1.51 o 
   8  -4   2       11.87        8.49      2.59 o 
   9  -4   2       11.17       12.82      3.10 o 
  -8  -3   2        2.70       -0.14      2.00 o 
  -7  -3   2      121.36      122.65      4.08 o 
  -6  -3   2        4.90        5.21      1.27 o 
  -5  -3   2        1.58        0.98      0.94 o 
  -4  -3   2      675.27      710.88     15.71 o 
  -3  -3   2       50.07       49.78      1.89 o 
  -2  -3   2     1089.13     1180.84     25.03 o 
  -1  -3   2      609.49      645.88     13.95 o 
   0  -3   2       10.44       10.28      1.62 o 
   3  -3   2      584.87      592.90     13.09 o 
   4  -3   2      925.57      999.29     21.58 o 
   5  -3   2       73.89       67.74      2.56 o 
   6  -3   2       48.08       47.81      7.02 o 
   7  -3   2        6.04        4.86      1.82 o 
   8  -3   2       35.87       31.95      3.71 o 
   9  -3   2       19.79       24.76      3.70 o 
  -9  -2   2       16.96       18.96      3.23 o 
  -8  -2   2        3.56        6.02      2.17 o 
  -7  -2   2       46.50       43.06      2.44 o 
  -6  -2   2       95.82       98.21      3.39 o 
  -5  -2   2        0.08        0.18      0.89 o 
  -4  -2   2      450.80      441.11     10.09 o 
  -3  -2   2     2186.30     2586.14     53.99 o 
  -2  -2   2      650.62      757.49     16.19 o 
  -1  -2   2      810.20      934.48     20.39 o 
   3  -2   2      857.01      965.21     28.69 o 
   4  -2   2     2254.77     2466.75     51.61 o 
   5  -2   2       94.98      100.67      3.13 o 
   6  -2   2        6.96        7.82      2.04 o 
   7  -2   2      136.30      128.59      4.11 o 
   8  -2   2        0.93        0.86      2.13 o 
   9  -2   2        7.12        8.78      2.88 o 
  -9  -1   2        9.93       14.30      2.99 o 
  -8  -1   2        0.70       -0.42      1.20 o 
  -7  -1   2      106.61      108.74      3.73 o 
  -6  -1   2       52.17       43.49      2.22 o 
  -5  -1   2      410.57      464.32     10.68 o 
  -4  -1   2      446.08      431.41      9.82 o 
  -3  -1   2       34.78       28.60      2.09 o 
  -1  -1   2     4821.45     5298.02    180.28 o 
   4  -1   2       62.68       50.38      1.90 o 
   5  -1   2       13.66        8.48      1.00 o 
   6  -1   2       53.53       46.33      2.10 o 
   7  -1   2      145.17      155.14      7.14 o 
   8  -1   2       27.14       28.03      3.19 o 
   9  -1   2        0.02        2.41      2.45 o 
  10  -1   2       20.00       29.12      4.43 o 
  -9   0   2        0.30       -2.71      2.17 o 
  -8   0   2       42.96       46.04      2.55 o 
  -7   0   2       51.78       49.68      2.52 o 
  -6   0   2      447.21      422.13     10.00 o 
  -5   0   2       21.33       20.92      1.46 o 
  -4   0   2     1041.51     1223.18     26.04 o 
  -2   0   2       20.74       18.96      1.52 o 
  -1   0   2     1632.62     1840.95     58.52 o 
   1   0   2      614.98      699.28     20.98 o 
   2   0   2     3901.68     4047.74     83.61 o 
   3   0   2     4605.42     4671.65     96.56 o 
   4   0   2        0.20        0.23      0.58 o 
   5   0   2       13.98       15.37      1.14 o 
   6   0   2       14.59       15.79      1.32 o 
   7   0   2      147.95      154.19      7.01 o 
   8   0   2        6.78        4.65      2.17 o 
   9   0   2       20.32       23.59      3.18 o 
  10   0   2       32.31       26.50      3.92 o 
  -9   1   2        3.72        4.07      2.54 o 
  -8   1   2        0.94       -0.10      1.28 o 
  -7   1   2       71.24       73.34      3.03 o 
  -6   1   2      636.47      649.46     14.71 o 
  -5   1   2      412.93      389.29      9.11 o 
  -4   1   2        3.92        4.74      0.84 o 
  -3   1   2      618.89      647.58     13.99 o 
  -2   1   2      199.61      203.48      4.71 o 
  -1   1   2     3009.52     3254.36     96.09 o 
   1   1   2     5939.74     5867.09    173.04 o 
   2   1   2     5232.86     6009.81    177.41 o 
   3   1   2     1209.23     1229.61     25.80 o 
   4   1   2       13.74       13.98      0.94 o 
   5   1   2      737.79      750.61     16.30 o 
   6   1   2       22.21       20.60      2.31 o 
   7   1   2        0.14        1.00      1.52 o 
   8   1   2       11.22        9.06      2.28 o 
   9   1   2       22.57       18.16      2.85 o 
  10   1   2        0.51        0.70      2.24 o 
  -9   2   2       24.10       23.70      2.28 o 
  -8   2   2       14.77       17.96      1.92 o 
  -7   2   2        4.69        5.58      1.36 o 
  -6   2   2       36.48       36.38      2.01 o 
  -5   2   2      207.80      211.99      5.47 o 
  -4   2   2        8.87        8.25      1.29 o 
  -3   2   2     2472.46     2513.16     52.42 o 
  -2   2   2      293.46      278.44      6.32 o 
  -1   2   2        7.21        7.79      0.86 o 
   1   2   2     1699.36     1683.04     50.11 o 
   2   2   2     2359.27     2467.67     51.23 o 
   3   2   2        4.69        4.62      0.65 o 
   4   2   2       35.60       35.64      1.49 o 
   5   2   2     1005.23     1098.68     23.49 o 
   6   2   2       15.44       10.54      1.86 o 
   7   2   2      126.22      131.51      6.19 o 
   8   2   2       87.15       89.93      5.22 o 
   9   2   2       56.76       38.84      3.82 o 
  10   2   2        3.60        2.78      2.43 o 
  -9   3   2        1.13        0.87      1.61 o 
  -8   3   2       23.27       21.02      1.97 o 
  -7   3   2      151.13      147.67      4.64 o 
  -6   3   2        1.24        0.65      1.08 o 
  -5   3   2      221.74      219.67      5.70 o 
  -4   3   2      198.45      200.09      5.12 o 
  -3   3   2      630.93      598.25     13.17 o 
  -2   3   2     1576.45     1562.22     46.92 o 
   1   3   2     1388.72     1342.25     28.05 o 
   3   3   2      552.81      571.78     16.97 o 
   4   3   2       67.17       64.20      2.02 o 
   5   3   2       11.32       11.53      1.05 o 
   6   3   2        6.27        3.46      1.54 o 
   7   3   2       26.64       21.55      2.59 o 
   8   3   2       95.56       86.82      5.10 o 
   9   3   2       25.60       20.96      2.98 o 
  -9   4   2        9.77       11.97      2.12 o 
  -8   4   2       53.22       55.83      2.97 o 
  -7   4   2       11.71       18.45      1.72 o 
  -6   4   2       23.97       18.22      2.16 o 
  -5   4   2       51.56       47.94      2.25 o 
  -4   4   2      278.98      268.46      6.65 o 
  -3   4   2        0.26       -0.09      0.60 o 
  -2   4   2      115.79       90.09      2.74 o 
   0   4   2        0.64        0.25      1.37 o 
   1   4   2       13.73        8.00      0.58 o 
   2   4   2      494.74      546.93     16.45 o 
   3   4   2      509.63      520.80     11.44 o 
   4   4   2      291.61      262.84      6.25 o 
   5   4   2       15.45       13.27      1.89 o 
   6   4   2        0.89        1.29      1.44 o 
   7   4   2       67.75       70.26      4.22 o 
   8   4   2       66.71       71.22      4.67 o 
   9   4   2        3.98        8.72      2.48 o 
  -8   5   2       16.43       18.06      1.99 o 
  -7   5   2        5.30        4.42      1.39 o 
  -6   5   2        1.24        0.31      1.03 o 
  -5   5   2       93.89       98.33      3.41 o 
  -4   5   2      315.18      273.62      6.88 o 
  -3   5   2        2.27        1.62      0.79 o 
  -2   5   2     1308.60     1368.07     29.14 o 
  -1   5   2       18.14       17.39      1.94 o 
   0   5   2      144.53      161.00      3.30 o 
   1   5   2      119.21      125.77      2.69 o 
   2   5   2        9.57       11.62      0.95 o 
   3   5   2      462.31      527.77     11.75 o 
   4   5   2      118.42      127.42      3.57 o 
   5   5   2       45.55       43.31      3.08 o 
   6   5   2        0.60       -0.25      1.38 o 
   7   5   2       27.71       31.60      3.15 o 
   8   5   2       16.58       14.59      2.75 o 
   9   5   2        0.01        0.45      2.14 o 
  -8   6   2       17.62       19.31      2.16 o 
  -7   6   2       19.97       24.12      2.73 o 
  -6   6   2      115.28      106.89      4.81 o 
  -5   6   2       29.81       28.76      1.99 o 
  -4   6   2        8.14        9.73      1.35 o 
  -3   6   2      182.79      188.87      5.18 o 
  -2   6   2       13.03       14.43      2.45 o 
  -1   6   2      478.08      472.27     10.82 o 
   0   6   2      267.53      284.12      6.91 o 
   1   6   2     2632.76     2758.57     57.66 o 
   2   6   2      224.42      243.32      5.98 o 
   3   6   2       68.42       66.48      2.41 o 
   4   6   2       12.63        9.82      1.11 o 
   5   6   2        8.24       11.30      1.97 o 
   6   6   2      150.73      150.87      6.91 o 
   7   6   2       43.60       46.44      3.96 o 
   8   6   2       29.71       27.42      3.39 o 
  -8   7   2       16.18       18.16      2.08 o 
  -7   7   2       41.00       41.51      2.75 o 
  -6   7   2       12.59       15.54      1.85 o 
  -5   7   2      200.18      204.29      5.92 o 
  -4   7   2       51.67       45.60      2.39 o 
  -3   7   2      234.21      232.33      6.24 o 
  -2   7   2      142.99      154.04      4.49 o 
  -1   7   2      124.80      113.22      4.91 o 
   0   7   2        5.35        5.19      0.99 o 
   1   7   2        8.79        9.18      1.04 o 
   2   7   2      358.40      332.36      8.03 o 
   3   7   2       14.29       12.55      1.18 o 
   4   7   2       88.99       84.50      4.66 o 
   5   7   2        7.08        7.95      2.06 o 
   6   7   2        3.87        2.27      1.84 o 
   7   7   2        1.87        1.12      1.89 o 
   8   7   2       20.75       25.61      3.52 o 
  -7   8   2        0.00       -0.23      1.46 o 
  -6   8   2        0.83        1.16      1.42 o 
  -5   8   2        0.14        0.35      1.26 o 
  -4   8   2       40.52       46.03      4.48 o 
  -3   8   2       73.17       68.67      4.76 o 
  -2   8   2       17.04       17.74      1.61 o 
  -1   8   2      490.90      521.15     12.23 o 
   0   8   2       15.79       18.63      1.53 o 
   1   8   2       24.03       21.54      1.53 o 
   2   8   2       25.47       23.26      1.60 o 
   3   8   2        9.41        9.35      1.24 o 
   4   8   2       49.41       50.33      3.64 o 
   5   8   2       32.42       36.71      3.38 o 
   6   8   2        2.28        1.83      2.03 o 
   7   8   2        2.49        6.46      2.65 o 
  -6   9   2       13.05        9.69      2.01 o 
  -5   9   2       49.41       55.74      3.17 o 
  -4   9   2      272.28      265.49      7.41 o 
  -3   9   2       15.39       17.63      2.34 o 
  -2   9   2      176.85      182.19      5.47 o 
  -1   9   2       55.07       52.85      2.68 o 
   0   9   2       74.97       72.44      2.93 o 
   1   9   2       18.09       19.37      1.65 o 
   2   9   2       35.69       33.71      1.96 o 
   3   9   2       38.74       43.79      3.51 o 
   4   9   2       95.59       89.70      5.18 o 
   5   9   2       58.92       61.48      4.51 o 
   6   9   2        0.98        1.24      2.12 o 
  -5  10   2       43.43       41.88      2.94 o 
  -4  10   2       38.26       44.83      2.89 o 
  -3  10   2       21.77       22.52      2.13 o 
  -2  10   2        0.00       -0.71      1.30 o 
  -1  10   2        1.86       -0.39      1.29 o 
   0  10   2       66.58       63.46      2.94 o 
   1  10   2       57.54       55.46      2.71 o 
   2  10   2        6.06        5.07      1.31 o 
   3  10   2       19.66       25.38      2.99 o 
   4  10   2        1.74        0.99      1.88 o 
   5  10   2       20.22       27.70      3.55 o 
  -3  11   2        3.56        5.80      1.86 o 
  -2  11   2       32.85       39.99      2.72 o 
  -1  11   2        9.93        9.86      2.48 o 
   0  11   2        0.17        1.22      2.51 o 
   1  11   2        4.20        5.00      1.45 o 
   2  11   2        0.00        0.10      1.99 o 
   3  11   2      102.75       98.03      5.93 o 
  -2 -10   3        3.85        6.02      2.39 o 
  -1 -10   3        2.39        8.35      2.59 o 
   0 -10   3       23.88       26.81      3.44 o 
   1 -10   3       17.39       16.67      2.74 o 
   2 -10   3       16.75       17.47      3.09 o 
   3 -10   3       18.97       15.21      2.31 o 
  -4  -9   3       17.98       22.61      3.32 o 
  -3  -9   3        4.56        6.38      2.33 o 
  -2  -9   3       12.53       10.82      2.55 o 
  -1  -9   3       35.79       31.10      3.42 o 
   0  -9   3       19.35       18.22      2.59 o 
   1  -9   3       60.86       52.24      3.97 o 
   2  -9   3        7.27        5.57      1.56 o 
   3  -9   3       10.55        6.81      1.61 o 
   4  -9   3        2.44        2.48      1.72 o 
   5  -9   3       22.35       24.71      2.38 o 
  -5  -8   3       12.79       14.46      2.72 o 
  -4  -8   3        6.11        6.67      2.25 o 
  -3  -8   3       38.01       42.48      3.58 o 
  -2  -8   3        9.31        6.34      2.11 o 
  -1  -8   3      185.35      190.73      8.10 o 
   0  -8   3       75.26       69.63      3.00 o 
   1  -8   3        3.72        0.88      1.17 o 
   2  -8   3       15.74       14.53      1.65 o 
   3  -8   3        2.08        1.80      1.24 o 
   4  -8   3       37.36       40.95      2.46 o 
   5  -8   3       18.69       21.46      4.30 o 
   6  -8   3        6.27        8.24      1.81 o 
  -6  -7   3        0.40       -0.07      1.99 o 
  -5  -7   3      121.60      145.60      7.02 o 
  -4  -7   3        1.82        1.04      1.80 o 
  -3  -7   3        4.24        2.36      1.53 o 
  -2  -7   3       32.42       35.90      3.07 o 
  -1  -7   3        1.14        0.24      0.99 o 
   0  -7   3       79.72       79.22      2.98 o 
   1  -7   3        3.49        2.26      1.07 o 
   2  -7   3       61.80       57.40      2.63 o 
   3  -7   3      209.22      220.48      6.13 o 
   4  -7   3        0.19        0.00      1.16 o 
   5  -7   3        5.50        3.07      1.48 o 
   6  -7   3        3.19        2.66      1.53 o 
   7  -7   3       40.83       38.88      2.78 o 
  -6  -6   3        1.52       -1.07      1.79 o 
  -5  -6   3       18.13       20.15      2.71 o 
  -4  -6   3       46.83       48.22      3.57 o 
  -3  -6   3      155.88      168.07      7.07 o 
  -2  -6   3      144.68      149.05      4.37 o 
  -1  -6   3       28.63       30.13      1.71 o 
   0  -6   3       62.14       68.60      2.59 o 
   1  -6   3        0.74        1.22      0.84 o 
   2  -6   3       27.03       26.28      1.69 o 
   3  -6   3       93.13       86.66      3.13 o 
   4  -6   3        0.71        0.47      1.00 o 
   5  -6   3       18.50       17.72      1.79 o 
   6  -6   3       22.56       23.77      2.05 o 
   7  -6   3        3.46        4.95      1.61 o 
   8  -6   3        2.06        2.90      2.67 o 
  -6  -5   3       40.25       44.28      3.55 o 
  -5  -5   3      135.54      115.21      5.57 o 
  -4  -5   3      332.25      342.85     12.10 o 
  -3  -5   3       42.53       37.09      1.90 o 
  -2  -5   3      403.13      432.55     10.01 o 
  -1  -5   3        4.74        5.70      0.90 o 
   0  -5   3       21.73       19.00      1.32 o 
   1  -5   3       21.90       22.75      1.51 o 
   2  -5   3      114.31       99.25      3.15 o 
   3  -5   3      465.21      501.37     11.59 o 
   4  -5   3      257.31      289.30      7.34 o 
   5  -5   3      279.45      269.36      7.03 o 
   6  -5   3        0.76       -1.55      1.10 o 
   7  -5   3       11.19        8.29      1.65 o 
   8  -5   3       23.37       26.25      3.54 o 
  -7  -4   3        1.63        1.74      1.99 o 
  -6  -4   3       36.87       40.79      3.27 o 
  -5  -4   3       92.62       92.46      3.31 o 
  -4  -4   3        0.06        0.82      0.85 o 
  -3  -4   3        5.28        5.70      0.89 o 
  -2  -4   3      287.78      306.80      7.28 o 
  -1  -4   3      434.89      420.11      7.90 o 
   0  -4   3        9.27        9.83      0.69 o 
   1  -4   3     1527.85     1568.95     27.62 o 
   2  -4   3       47.88       46.01      1.91 o 
   3  -4   3      517.68      579.71     13.03 o 
   4  -4   3       74.53       84.80      2.98 o 
   5  -4   3       66.94       70.95      2.80 o 
   6  -4   3       10.44       11.98      1.48 o 
   7  -4   3       30.23       27.19      3.41 o 
   8  -4   3        6.42        6.44      2.65 o 
   9  -4   3       24.27       34.30      4.39 o 
  -7  -3   3       33.62       39.09      3.42 o 
  -6  -3   3      310.24      319.56      8.14 o 
  -5  -3   3        7.04        7.58      1.21 o 
  -4  -3   3      248.60      267.00      6.63 o 
  -3  -3   3        5.85        7.86      0.91 o 
  -2  -3   3      207.36      249.58      5.93 o 
  -1  -3   3      799.29      937.27     16.70 o 
   0  -3   3        1.18        0.85      0.43 o 
   1  -3   3     1213.52     1343.52     29.34 o 
   2  -3   3       14.26       13.26      1.53 o 
   3  -3   3        0.08        0.15      0.70 o 
   4  -3   3       25.69       23.79      1.50 o 
   5  -3   3       86.94       88.86      3.03 o 
   6  -3   3        2.26        2.35      1.10 o 
   7  -3   3       20.25       24.39      2.88 o 
   8  -3   3       24.63       21.50      3.14 o 
   9  -3   3       11.63       15.47      3.48 o 
  -8  -2   3        0.00        0.46      1.91 o 
  -7  -2   3       67.44       64.30      2.89 o 
  -6  -2   3       24.80       28.64      1.93 o 
  -5  -2   3      124.03      111.36      3.49 o 
  -4  -2   3      267.36      280.17      6.81 o 
  -3  -2   3     2288.02     2415.95     50.57 o 
  -2  -2   3        5.85        4.79      0.64 o 
  -1  -2   3     1915.39     2046.96     35.70 o 
   0  -2   3        3.20        4.57      0.51 o 
   2  -2   3     1181.81      425.48     13.40 o 
   3  -2   3     1283.98     1350.42     28.55 o 
   4  -2   3      834.34      866.10     19.75 o 
   5  -2   3       23.29       26.43      1.59 o 
   6  -2   3        0.53        0.18      0.98 o 
   7  -2   3      183.59      220.71      9.32 o 
   8  -2   3        0.04        0.59      2.21 o 
   9  -2   3        4.52        5.80      2.58 o 
  -8  -1   3      101.60      106.75      4.08 o 
  -7  -1   3       62.59       57.96      2.72 o 
  -6  -1   3       12.32       11.60      1.46 o 
  -5  -1   3       19.87       21.06      1.55 o 
  -4  -1   3       20.10       30.12      1.62 o 
  -3  -1   3     1062.52     1342.12     28.44 o 
  -2  -1   3       36.13       40.64      1.46 o 
  -1  -1   3      546.20      560.16     12.41 o 
   0  -1   3     2408.73     2777.46     87.68 o 
   1  -1   3     6469.44     1721.34     50.46 o 
   4  -1   3      850.25      883.07     18.92 o 
   5  -1   3       73.68       76.83      2.55 o 
   6  -1   3       25.88       23.07      1.56 o 
   7  -1   3      362.56      393.32     14.24 o 
   8  -1   3        7.47       11.20      2.47 o 
   9  -1   3        0.12       -0.78      2.22 o 
  -9   0   3        0.03       -1.09      2.65 o 
  -8   0   3        4.28        5.33      1.51 o 
  -7   0   3       73.99       68.33      2.98 o 
  -6   0   3      444.18      426.30     10.10 o 
  -5   0   3       67.00       60.01      2.38 o 
  -4   0   3      522.77      586.21     13.02 o 
  -3   0   3      788.89      838.92     18.00 o 
  -2   0   3       63.40       67.08      1.99 o 
  -1   0   3     1887.47     2011.92     63.85 o 
   1   0   3       75.54       80.14      2.15 o 
   2   0   3     8248.28     7657.46    225.80 o 
   3   0   3      355.12      377.80      8.31 o 
   4   0   3      738.47      781.19     16.77 o 
   5   0   3     1424.84     1533.23     32.44 o 
   6   0   3      116.82      133.43      6.02 o 
   7   0   3       35.85       35.36      3.36 o 
   8   0   3        2.23        2.33      1.86 o 
   9   0   3       74.88       69.24      4.96 o 
  10   0   3       18.23       25.35      3.89 o 
  -9   1   3        3.80        2.32      1.65 o 
  -8   1   3        2.72        1.79      1.48 o 
  -7   1   3       39.72       36.91      2.23 o 
  -6   1   3      125.21      132.59      4.15 o 
  -5   1   3       29.10       24.81      1.58 o 
  -4   1   3       98.33       92.19      2.80 o 
  -3   1   3      348.18      367.14      8.28 o 
  -2   1   3      698.54      749.07     22.59 o 
   1   1   3     4293.43     4305.46    127.13 o 
   2   1   3      122.72      136.07      3.16 o 
   3   1   3      162.51      160.82      3.77 o 
   4   1   3      519.47      565.79     12.28 o 
   5   1   3     1902.63     1912.47     40.18 o 
   6   1   3       74.72       75.10      4.21 o 
   7   1   3       36.84       28.27      2.81 o 
   8   1   3       25.92       29.80      3.19 o 
   9   1   3        1.66       -1.79      1.93 o 
  10   1   3        0.73       -0.57      2.33 o 
  -9   2   3       27.28       27.79      2.50 o 
  -8   2   3        0.23       -1.35      1.29 o 
  -7   2   3       31.43       35.94      2.25 o 
  -6   2   3        2.46        5.89      1.77 o 
  -5   2   3        0.12        0.46      0.85 o 
  -4   2   3       35.88       31.31      1.60 o 
  -3   2   3      485.59      484.73     10.75 o 
   0   2   3     4939.06     4826.82    142.49 o 
   2   2   3     2781.00     2965.52     88.08 o 
   3   2   3      712.13      828.21     25.53 o 
   4   2   3      230.66      271.15      6.21 o 
   5   2   3       65.88       53.10      3.25 o 
   6   2   3        0.01       -0.24      1.17 o 
   7   2   3        2.82        2.21      1.70 o 
   8   2   3      192.30      227.19      9.43 o 
   9   2   3       30.02       25.00      3.33 o 
  10   2   3        0.32        0.63      2.42 o 
  -9   3   3       29.40       30.59      2.68 o 
  -8   3   3       48.63       47.40      2.79 o 
  -7   3   3        3.71        4.77      1.34 o 
  -6   3   3      110.21      110.49      3.71 o 
  -5   3   3       13.09       10.96      1.28 o 
  -4   3   3        1.15        2.64      0.84 o 
  -3   3   3     1769.54     1779.27     37.47 o 
  -2   3   3      644.14      730.63     22.46 o 
   2   3   3       60.64       62.84      2.81 o 
   3   3   3     2950.97     3173.30     65.88 o 
   4   3   3      587.58      598.05     12.97 o 
   5   3   3       72.40       74.71      3.86 o 
   6   3   3       39.28       46.59      3.17 o 
   7   3   3       14.19       16.30      2.29 o 
   8   3   3       37.08       30.61      3.13 o 
   9   3   3        8.02        8.93      2.25 o 
  -9   4   3        4.04        4.77      1.91 o 
  -8   4   3        3.58        2.93      1.48 o 
  -7   4   3        5.49        6.13      1.46 o 
  -6   4   3      197.11      185.35      5.34 o 
  -5   4   3      124.90      120.89      3.76 o 
  -4   4   3      837.58      819.35     18.02 o 
  -3   4   3      962.56     1094.18     23.48 o 
  -2   4   3     1175.72     1194.41     25.42 o 
  -1   4   3      686.55      696.41     15.59 o 
   0   4   3      871.66      875.01     19.40 o 
   1   4   3     1608.34     1708.53     29.83 o 
   2   4   3      781.47      763.28     16.29 o 
   3   4   3        5.29        3.44      0.59 o 
   4   4   3       73.77       51.45      3.00 o 
   5   4   3       21.11       18.75      2.16 o 
   6   4   3      183.12      178.23      7.40 o 
   7   4   3       48.91       44.76      3.54 o 
   8   4   3       21.88       18.69      2.74 o 
   9   4   3       73.20       63.11      4.53 o 
  -8   5   3       23.14       22.81      2.24 o 
  -7   5   3       31.82       35.93      2.33 o 
  -6   5   3      108.09      101.93      6.50 o 
  -5   5   3      206.84      178.72      5.12 o 
  -4   5   3       16.41       13.67      1.36 o 
  -3   5   3       38.44       49.18      2.06 o 
  -2   5   3       72.85       70.14      2.46 o 
  -1   5   3      681.56      688.87     15.07 o 
   0   5   3      365.38      402.46      7.50 o 
   1   5   3      860.74      921.19     16.41 o 
   2   5   3      308.50      390.35      8.82 o 
   3   5   3      341.48      318.01      7.37 o 
   4   5   3        0.92        1.12      1.08 o 
   5   5   3      165.50      184.73      7.60 o 
   6   5   3       52.58       47.08      3.35 o 
   7   5   3       45.13       44.90      3.68 o 
   8   5   3       24.91       18.71      2.76 o 
   9   5   3      128.75      148.79      7.67 o 
  -8   6   3       22.12       21.00      2.21 o 
  -7   6   3        0.91       -0.28      1.24 o 
  -6   6   3      139.23      135.74      7.29 o 
  -5   6   3        3.29        2.62      1.42 o 
  -4   6   3        0.47        3.98      1.13 o 
  -3   6   3      109.84      108.05      3.44 o 
  -2   6   3      696.01      712.44     15.84 o 
  -1   6   3       14.31       13.72      1.15 o 
   0   6   3       83.17       86.44      2.15 o 
   1   6   3       32.41       33.38      1.25 o 
   2   6   3      389.10      392.76      9.04 o 
   3   6   3      128.57      111.05      3.23 o 
   4   6   3      294.23      292.73     10.72 o 
   5   6   3       20.60       19.85      2.40 o 
   6   6   3       27.87       34.25      3.19 o 
   7   6   3        9.40       14.01      2.56 o 
   8   6   3       27.38       17.26      2.77 o 
  -7   7   3       79.27       79.81      4.33 o 
  -6   7   3        0.79        2.36      1.33 o 
  -5   7   3       82.94       82.84      3.33 o 
  -4   7   3        0.96        1.90      1.14 o 
  -3   7   3      191.10      188.60      5.32 o 
  -2   7   3       88.11       85.45      3.07 o 
  -1   7   3        0.26        0.22      0.85 o 
   0   7   3      119.17      139.12      4.05 o 
   1   7   3        3.66        2.95      0.77 o 
   2   7   3      192.85      197.25      5.16 o 
   3   7   3        7.21        6.94      1.02 o 
   4   7   3       52.57       53.30      3.69 o 
   5   7   3      181.86      180.27      7.86 o 
   6   7   3        8.82        9.47      2.22 o 
   7   7   3       21.85       38.94      3.80 o 
   8   7   3       18.11       22.64      3.36 o 
  -7   8   3        1.03        1.44      1.57 o 
  -6   8   3       46.81       49.69      3.85 o 
  -5   8   3        2.06        1.58      1.53 o 
  -4   8   3      184.38      174.37      5.28 o 
  -3   8   3       50.50       54.00      3.11 o 
  -2   8   3      409.22      415.63     10.11 o 
  -1   8   3        3.97        4.67      1.14 o 
   0   8   3      137.10      131.37      4.06 o 
   1   8   3      378.90      353.43      8.59 o 
   2   8   3       96.21      104.63      3.36 o 
   3   8   3       71.37       69.72      4.17 o 
   4   8   3       52.16       55.92      3.82 o 
   5   8   3       50.86       61.59      4.38 o 
   6   8   3        5.49        5.76      2.26 o 
   7   8   3       11.67       13.14      2.83 o 
  -6   9   3        0.00        0.19      1.58 o 
  -5   9   3       22.15       24.85      2.20 o 
  -4   9   3       10.09        9.29      2.91 o 
  -3   9   3       38.52       34.11      2.36 o 
  -2   9   3       13.34       12.81      2.00 o 
  -1   9   3      289.42      294.01      7.70 o 
   0   9   3       91.89       94.54      3.46 o 
   1   9   3        1.41        0.27      0.91 o 
   2   9   3      174.14      161.95      4.77 o 
   3   9   3      112.87      113.77      5.80 o 
   4   9   3        0.15        2.04      1.69 o 
   5   9   3       40.03       50.07      4.16 o 
   6   9   3       61.39       63.59      4.85 o 
  -5  10   3        7.74        7.74      1.94 o 
  -4  10   3        0.54       -1.47      1.39 o 
  -3  10   3       44.18       40.89      2.63 o 
  -2  10   3       37.23       35.05      2.37 o 
  -1  10   3       72.14       66.83      3.14 o 
   0  10   3       24.73       25.70      2.06 o 
   1  10   3       77.46       71.30      3.03 o 
   2  10   3       19.55       10.45      2.28 o 
   3  10   3        0.92        4.22      1.88 o 
   4  10   3       21.53       25.78      3.22 o 
   5  10   3       21.87       22.21      3.34 o 
  -3  11   3       21.96       24.48      2.48 o 
  -2  11   3        0.01       -0.49      1.49 o 
  -1  11   3       64.13       72.25      3.46 o 
   0  11   3        8.49        9.77      1.74 o 
   1  11   3        4.76        6.68      1.68 o 
   2  11   3       51.56       50.25      4.28 o 
   3  11   3        7.21        2.75      2.17 o 
   4  11   3       12.37        5.27      2.41 o 
   0  12   3        0.57       -0.64      1.60 o 
   1  12   3       25.38       20.86      3.36 o 
  -3  -9   4        7.29        8.05      2.73 o 
  -2  -9   4        5.38        5.82      2.49 o 
  -1  -9   4        0.34        1.30      2.09 o 
   0  -9   4       14.84       20.85      3.10 o 
   1  -9   4       21.81       26.66      3.17 o 
   2  -9   4        7.39        7.50      2.25 o 
   3  -9   4        8.33        8.60      2.42 o 
   4  -9   4       32.28       31.95      3.58 o 
  -4  -8   4       25.72       27.40      3.27 o 
  -3  -8   4       71.35       72.10      4.78 o 
  -2  -8   4       21.57       21.82      3.07 o 
  -1  -8   4      115.46      109.18      5.88 o 
   0  -8   4      148.11      149.76      6.99 o 
   1  -8   4        3.77        1.19      1.49 o 
   2  -8   4        2.66        1.37      1.57 o 
   3  -8   4       27.39       24.65      2.11 o 
   4  -8   4      106.06      105.35      4.04 o 
   5  -8   4        0.25       -1.49      1.56 o 
  -6  -7   4        6.67        6.81      2.70 o 
  -5  -7   4       10.27        8.79      2.41 o 
  -4  -7   4       16.69       18.07      2.81 o 
  -3  -7   4       15.62       16.65      2.52 o 
  -2  -7   4      264.24      282.51     10.72 o 
  -1  -7   4       64.44       55.14      3.80 o 
   0  -7   4        4.38        3.09      1.67 o 
   1  -7   4        0.10        0.88      1.40 o 
   2  -7   4       93.07       90.33      3.33 o 
   3  -7   4       51.91       46.06      2.49 o 
   4  -7   4       36.15       36.33      2.31 o 
   5  -7   4       12.62       13.38      1.87 o 
   6  -7   4        0.05       -0.61      1.38 o 
   7  -7   4        7.54        8.04      1.96 o 
  -6  -6   4       47.30       61.68      4.68 o 
  -5  -6   4       64.25       66.57      4.64 o 
  -4  -6   4        4.35        3.43      1.75 o 
  -3  -6   4        8.91        8.37      2.13 o 
  -2  -6   4      102.84       97.04      5.11 o 
  -1  -6   4      560.87      573.04     18.80 o 
   0  -6   4       25.26       22.14      1.62 o 
   1  -6   4       28.01       32.84      1.93 o 
   2  -6   4      879.74      860.83     19.10 o 
   3  -6   4        0.93        1.73      1.14 o 
   4  -6   4       86.47       95.23      3.53 o 
   5  -6   4        0.99        1.33      1.30 o 
   6  -6   4       28.23       35.17      2.40 o 
   7  -6   4        5.50        5.00      2.14 o 
  -7  -5   4        0.52        2.09      2.15 o 
  -6  -5   4       20.43       21.08      2.85 o 
  -5  -5   4        2.00        1.88      1.59 o 
  -4  -5   4      132.89      140.67      6.38 o 
  -3  -5   4      976.55     1057.18     32.90 o 
  -2  -5   4      270.37      289.13     10.49 o 
  -1  -5   4       83.27       70.38      2.53 o 
   0  -5   4      546.47      558.81     12.60 o 
   1  -5   4        0.16       -0.78      0.77 o 
   2  -5   4       64.13       59.17      2.36 o 
   3  -5   4       11.01       11.73      1.37 o 
   4  -5   4       30.99       28.83      1.93 o 
   5  -5   4      222.00      219.76      6.08 o 
   6  -5   4        0.34        1.55      1.19 o 
   7  -5   4       25.46       26.78      3.83 o 
   8  -5   4       13.06       13.97      2.96 o 
  -7  -4   4       42.16       41.06      3.66 o 
  -6  -4   4        2.27        7.46      2.12 o 
  -5  -4   4        3.72        3.28      1.58 o 
  -4  -4   4        0.74        0.91      1.56 o 
  -3  -4   4        0.14       -1.36      1.10 o 
  -2  -4   4        2.50        1.37      0.74 o 
  -1  -4   4        0.08       -0.49      0.50 o 
   0  -4   4     1047.20     1141.57     28.29 o 
   1  -4   4        8.54        8.43      1.22 o 
   2  -4   4       41.84       35.12      1.71 o 
   3  -4   4      172.06      172.41      4.71 o 
   4  -4   4      243.01      232.25      6.09 o 
   5  -4   4      219.79      237.18      6.28 o 
   6  -4   4        0.03        0.12      1.10 o 
   7  -4   4        1.14       -0.64      2.02 o 
   8  -4   4       27.14       26.97      3.23 o 
   9  -4   4        7.17        9.78      3.30 o 
  -8  -3   4        3.22        5.72      2.33 o 
  -7  -3   4       14.02       15.76      2.61 o 
  -6  -3   4        0.84       -1.03      1.51 o 
  -5  -3   4      227.79      226.29      8.81 o 
  -4  -3   4        0.09        0.03      1.38 o 
  -3  -3   4      478.37      479.33     10.85 o 
  -2  -3   4        6.44        3.92      0.74 o 
  -1  -3   4      148.95      150.78      3.22 o 
   0  -3   4      680.33      704.13     12.72 o 
   1  -3   4        3.01        2.33      0.95 o 
   2  -3   4       69.93       75.41      2.02 o 
   3  -3   4      670.27      699.26     15.36 o 
   4  -3   4      230.59      249.87      6.28 o 
   5  -3   4      155.09      184.68      5.05 o 
   6  -3   4        4.65        2.13      1.15 o 
   7  -3   4        0.08       -0.45      1.34 o 
   8  -3   4       90.96       99.14      6.23 o 
   9  -3   4       11.51        9.37      3.16 o 
  -8  -2   4        6.63        4.52      2.16 o 
  -7  -2   4        2.94        1.17      1.80 o 
  -6  -2   4      140.94      120.16      5.67 o 
  -5  -2   4        0.26        0.06      1.50 o 
  -4  -2   4      116.87      107.13      3.28 o 
  -3  -2   4      168.20      195.30      4.93 o 
  -2  -2   4     1455.17     1580.00     27.83 o 
  -1  -2   4      937.97     1108.35     19.62 o 
   0  -2   4      109.15       89.07      2.43 o 
   1  -2   4        0.11       -0.10      0.37 o 
   2  -2   4       15.74       28.01      1.96 o 
   3  -2   4       28.30       24.39      1.41 o 
   4  -2   4      692.18      792.70     17.26 o 
   5  -2   4        6.79        6.19      1.11 o 
   6  -2   4       47.61       49.04      2.33 o 
   7  -2   4        7.17        7.02      2.33 o 
   8  -2   4        9.79       15.72      3.06 o 
   9  -2   4        1.36        1.01      2.70 o 
  -8  -1   4       37.21       46.82      3.93 o 
  -7  -1   4       95.91       99.79      5.38 o 
  -6  -1   4       10.56        8.86      1.50 o 
  -5  -1   4       10.77       11.38      1.41 o 
  -4  -1   4       50.24       38.10      1.90 o 
  -3  -1   4      201.19      211.90      5.25 o 
  -2  -1   4     3433.97     3758.63    107.12 o 
   0  -1   4     1594.44     1777.41     38.58 o 
   1  -1   4     1421.35     1516.14     48.42 o 
   2  -1   4       14.80       12.60      1.15 o 
   3  -1   4       20.69       28.10      1.89 o 
   4  -1   4      879.48      976.74     20.93 o 
   5  -1   4      395.20      419.41      9.67 o 
   6  -1   4      347.26      409.46     14.39 o 
   7  -1   4        7.00        8.26      2.11 o 
   8  -1   4       34.80       38.19      3.78 o 
   9  -1   4       13.36        9.73      2.97 o 
  -9   0   4        0.03       -2.49      2.00 o 
  -8   0   4       77.40       76.86      4.89 o 
  -7   0   4        1.63        0.66      1.31 o 
  -6   0   4      423.08      446.80     10.68 o 
  -5   0   4       75.40       76.27      2.78 o 
  -4   0   4      467.47      508.16     11.48 o 
  -3   0   4      126.00      143.89      3.81 o 
  -2   0   4     4332.76     4778.49    103.00 o 
   1   0   4      642.87      716.26     15.79 o 
   2   0   4       11.15        9.19      1.33 o 
   3   0   4     1130.95     1249.51     35.58 o 
   4   0   4      388.68      448.88      9.97 o 
   5   0   4     1245.95     1285.29     27.33 o 
   6   0   4       12.75        8.20      1.95 o 
   7   0   4       11.28        4.33      2.09 o 
   8   0   4        0.03       -0.48      2.05 o 
   9   0   4       36.37       40.42      3.98 o 
  -9   1   4        2.60        3.20      2.37 o 
  -8   1   4       42.22       44.14      2.74 o 
  -7   1   4       34.02       40.32      2.36 o 
  -6   1   4       42.68       42.25      2.33 o 
  -5   1   4     1239.85     1356.40     29.15 o 
  -4   1   4       12.65        7.48      0.93 o 
  -3   1   4      266.82      270.34      6.35 o 
   0   1   4        0.31       -0.32      0.21 o 
   2   1   4     3929.55     4155.66     85.91 o 
   3   1   4      683.20      712.26     15.14 o 
   4   1   4      186.70      174.95      4.22 o 
   5   1   4        0.34        1.26      1.21 o 
   6   1   4      100.53      103.53      5.11 o 
   7   1   4       12.08        8.80      2.19 o 
   8   1   4       23.24       22.71      2.86 o 
   9   1   4        2.75        3.40      2.29 o 
  10   1   4        3.86        3.73      2.52 o 
  -9   2   4        2.79        2.64      1.97 o 
  -8   2   4       29.71       35.00      2.48 o 
  -7   2   4       11.28       14.86      1.74 o 
  -6   2   4      128.80      120.18      3.85 o 
  -5   2   4       92.14       91.91      3.09 o 
  -4   2   4      145.49      145.48      3.99 o 
  -3   2   4      893.38      869.29     30.88 o 
   1   2   4     2928.79     1671.02     48.59 o 
   2   2   4      339.25      366.18     11.74 o 
   3   2   4       14.71       12.76      1.42 o 
   4   2   4        0.11        1.40      1.09 o 
   5   2   4        2.44        4.38      1.35 o 
   6   2   4       66.13       52.06      3.40 o 
   7   2   4        4.20        6.89      1.86 o 
   8   2   4       57.61       46.92      3.86 o 
   9   2   4       10.20        9.17      2.44 o 
  -9   3   4       88.11       96.61      4.42 o 
  -8   3   4      239.04      252.23      7.26 o 
  -7   3   4      255.30      264.44      7.15 o 
  -6   3   4       19.68       22.47      4.40 o 
  -5   3   4      514.17      532.03     12.22 o 
  -4   3   4        0.82       -0.07      0.74 o 
  -3   3   4      183.17      191.59      4.89 o 
  -2   3   4      813.35      895.33     27.30 o 
   0   3   4     2940.96      892.67    136.75 o 
   1   3   4      321.91      314.58      6.96 o 
   2   3   4     2799.25     2741.93     56.91 o 
   3   3   4      356.73      387.49     12.76 o 
   4   3   4      153.90      142.57      5.76 o 
   5   3   4      402.38      388.77     13.30 o 
   6   3   4      212.63      200.95      8.04 o 
   7   3   4       50.44       41.68      3.19 o 
   8   3   4       21.36       28.31      3.07 o 
   9   3   4        5.71        3.14      1.99 o 
  -8   4   4        4.97        4.18      1.61 o 
  -7   4   4        2.74        1.62      1.25 o 
  -6   4   4        0.05        0.19      2.02 o 
  -5   4   4      158.43      147.50      4.40 o 
  -4   4   4      110.82      113.91      3.49 o 
  -3   4   4       64.99       59.98      5.94 o 
  -2   4   4       24.34       19.27      1.24 o 
  -1   4   4       20.41       24.08      1.26 o 
   0   4   4       14.34       12.15      0.89 o 
   1   4   4       68.05       57.38      1.52 o 
   2   4   4       58.51       82.60      2.60 o 
   3   4   4     2486.81     2455.15     51.14 o 
   4   4   4      158.38      192.15      7.31 o 
   5   4   4      206.18      202.63      8.04 o 
   6   4   4       87.95       86.03      4.55 o 
   7   4   4        4.08        3.22      1.60 o 
   8   4   4        0.10       -0.83      1.55 o 
   9   4   4        0.01       -0.49      2.02 o 
  -8   5   4       13.71       19.50      2.18 o 
  -7   5   4        2.82        2.23      1.89 o 
  -6   5   4       36.56       31.04      2.76 o 
  -5   5   4        6.67        7.14      1.36 o 
  -4   5   4      315.91      308.19      7.64 o 
  -3   5   4       40.41       46.43      2.04 o 
  -2   5   4      904.48      933.17     20.22 o 
  -1   5   4      523.16      565.72     10.42 o 
   0   5   4        2.71        3.72      0.58 o 
   1   5   4       75.03       92.09      2.19 o 
   2   5   4     1671.02     1759.25     36.93 o 
   3   5   4      164.51      136.74      3.53 o 
   4   5   4      647.36      670.22     21.63 o 
   5   5   4       64.10       65.62      3.92 o 
   6   5   4       17.93       13.89      2.15 o 
   7   5   4        0.35        2.09      1.71 o 
   8   5   4        3.21        4.67      2.18 o 
   9   5   4       77.34       76.03      5.41 o 
  -8   6   4        8.77        8.25      1.87 o 
  -7   6   4        0.44        1.66      1.32 o 
  -6   6   4       76.58       78.57      3.26 o 
  -5   6   4        4.28        1.54      1.11 o 
  -4   6   4       93.49       89.05      3.82 o 
  -3   6   4      263.52      268.39      6.81 o 
  -2   6   4       58.51       56.45      2.28 o 
  -1   6   4      402.36      427.06      9.87 o 
   0   6   4        9.83       10.96      2.24 o 
   1   6   4     1208.09     1207.46     21.47 o 
   2   6   4       27.38       29.21      1.22 o 
   3   6   4        4.79        4.70      1.41 o 
   4   6   4        7.59        8.23      1.65 o 
   5   6   4       31.11       25.13      2.63 o 
   6   6   4      201.57      208.22      8.75 o 
   7   6   4       10.94       15.06      2.54 o 
   8   6   4        0.39        2.27      2.01 o 
  -7   7   4       49.71       43.00      2.75 o 
  -6   7   4       69.35       71.89      3.26 o 
  -5   7   4        0.14       -0.37      1.17 o 
  -4   7   4      111.67       97.97      3.56 o 
  -3   7   4       38.34       35.42      2.02 o 
  -2   7   4       45.15       45.88      2.22 o 
  -1   7   4       28.27       26.92      1.59 o 
   0   7   4      110.49      112.13      3.46 o 
   1   7   4        8.34        6.73      1.32 o 
   2   7   4        3.28        4.10      0.83 o 
   3   7   4       49.07       48.33      3.17 o 
   4   7   4       33.32       37.49      3.08 o 
   5   7   4       51.74       51.67      3.80 o 
   6   7   4        1.65        3.49      1.86 o 
   7   7   4        0.02       -1.99      1.65 o 
   8   7   4        1.46       -0.28      2.06 o 
  -7   8   4        0.51       -0.31      1.44 o 
  -6   8   4       48.84       53.50      3.01 o 
  -5   8   4       22.06       20.34      1.96 o 
  -4   8   4      239.18      222.63      6.29 o 
  -3   8   4      304.61      326.66      8.95 o 
  -2   8   4      324.35      317.19      8.08 o 
  -1   8   4      243.00      230.19      6.13 o 
   0   8   4       95.64       86.55      3.28 o 
   1   8   4       33.48       35.87      2.35 o 
   2   8   4       13.55       11.94      1.24 o 
   3   8   4       79.20       68.05      4.14 o 
   4   8   4      224.03      202.41      8.51 o 
   5   8   4        0.41        0.12      1.67 o 
   6   8   4        8.32        9.81      2.49 o 
   7   8   4        7.90        8.63      2.64 o 
  -6   9   4       12.54       12.96      1.98 o 
  -5   9   4       40.63       42.84      2.66 o 
  -4   9   4       15.69       11.57      1.74 o 
  -3   9   4        0.84        0.73      1.65 o 
  -2   9   4      422.25      424.43     10.49 o 
  -1   9   4      133.92      121.37      4.06 o 
   0   9   4       86.54       96.02      4.38 o 
   1   9   4       91.25       90.71      3.29 o 
   2   9   4       42.75       38.13      3.16 o 
   3   9   4       73.54       69.10      4.41 o 
   4   9   4       96.69       99.41      5.53 o 
   5   9   4        2.90        3.11      1.98 o 
   6   9   4        2.75        3.98      2.34 o 
   7   9   4       28.78       34.59      4.34 o 
  -5  10   4       38.03       42.36      2.87 o 
  -4  10   4       10.30       11.13      1.89 o 
  -3  10   4       12.12       16.72      1.99 o 
  -2  10   4       59.71       60.19      3.00 o 
  -1  10   4       63.71       62.50      2.91 o 
   0  10   4       30.27       36.90      2.26 o 
   1  10   4        5.63        7.29      1.50 o 
   2  10   4      164.61      166.26      7.65 o 
   3  10   4        3.32        4.48      1.76 o 
   4  10   4        3.49        3.69      2.09 o 
   5  10   4       51.36       55.64      4.53 o 
   6  10   4       15.21       12.77      3.17 o 
  -4  11   4        1.02        1.65      1.79 o 
  -3  11   4       54.04       46.86      3.04 o 
  -2  11   4        1.40        2.54      1.47 o 
  -1  11   4        3.02        2.14      1.75 o 
   0  11   4        8.01        7.76      1.59 o 
   1  11   4        7.61        7.07      2.37 o 
   2  11   4       67.84       74.81      5.09 o 
   3  11   4        0.11        2.05      2.06 o 
   4  11   4        4.69        2.08      2.20 o 
  -1  12   4        0.87        0.52      1.59 o 
   0  12   4       77.16       75.32      3.71 o 
   1  12   4       16.83       17.90      3.21 o 
  -1  -9   5       10.88        8.98      2.81 o 
   0  -9   5        0.02        1.14      1.91 o 
   1  -9   5        0.75        1.37      2.01 o 
   2  -9   5        0.01        3.29      2.19 o 
   3  -9   5        2.35        6.82      2.52 o 
  -4  -8   5       12.55       19.33      3.12 o 
  -3  -8   5       23.13       29.71      3.68 o 
  -2  -8   5        2.29        1.38      2.13 o 
  -1  -8   5       31.67       28.56      3.23 o 
   0  -8   5        0.10       -1.22      1.69 o 
   1  -8   5       23.39       25.62      2.91 o 
   2  -8   5       25.89       25.22      3.06 o 
   3  -8   5        0.13       -2.03      1.36 o 
   4  -8   5        3.43        6.04      2.16 o 
   5  -8   5        0.13       -3.21      2.14 o 
  -5  -7   5       17.23       19.39      3.23 o 
  -4  -7   5        1.19        0.35      2.00 o 
  -3  -7   5        0.00        0.50      1.99 o 
  -2  -7   5      187.94      184.79      8.18 o 
  -1  -7   5       33.13       31.42      3.20 o 
   0  -7   5      359.66      373.14     13.50 o 
   1  -7   5       60.87       60.75      4.01 o 
   2  -7   5      194.55      198.03      8.23 o 
   3  -7   5        2.04        1.22      1.41 o 
   4  -7   5       40.83       39.15      2.53 o 
   5  -7   5       10.57        9.56      1.52 o 
   6  -7   5        1.11        2.22      1.66 o 
  -6  -6   5        1.85        2.83      2.37 o 
  -5  -6   5       42.30       65.41      4.84 o 
  -4  -6   5       35.21       32.74      3.51 o 
  -3  -6   5       25.92       31.94      3.31 o 
  -2  -6   5       67.28       65.19      4.31 o 
  -1  -6   5        7.43        6.60      1.75 o 
   0  -6   5       33.24       30.94      2.77 o 
   1  -6   5      105.54       94.31      4.80 o 
   2  -6   5       27.93       22.78      2.40 o 
   3  -6   5       22.00       28.04      2.02 o 
   4  -6   5       31.37       23.72      1.98 o 
   5  -6   5       88.81      100.13      3.79 o 
   6  -6   5       19.28       18.10      3.26 o 
   7  -6   5       30.01       32.78      3.91 o 
  -7  -5   5       30.12       27.53      3.36 o 
  -6  -5   5        0.43        0.25      2.02 o 
  -5  -5   5       20.35       24.47      3.07 o 
  -4  -5   5        6.44        2.87      1.85 o 
  -3  -5   5       47.86       57.95      3.93 o 
  -2  -5   5      949.80      988.00     30.95 o 
  -1  -5   5      359.31      358.48     12.59 o 
   0  -5   5      220.63      210.03      8.06 o 
   1  -5   5        1.83        3.74      1.52 o 
   2  -5   5       48.04       42.55      2.17 o 
   3  -5   5       11.62       13.86      1.40 o 
   4  -5   5       12.77       11.00      1.39 o 
   5  -5   5      101.21      106.85      3.78 o 
   6  -5   5       36.01       36.46      2.38 o 
   7  -5   5        3.64        2.75      2.49 o 
   8  -5   5       10.36       13.37      3.31 o 
  -7  -4   5       33.68       38.18      3.71 o 
  -6  -4   5        0.21        0.09      1.77 o 
  -5  -4   5        4.68        2.89      1.94 o 
  -4  -4   5      197.96      201.49      8.35 o 
  -3  -4   5        7.93        9.83      1.96 o 
  -2  -4   5       32.54       30.74      2.70 o 
  -1  -4   5      176.48      186.39      5.16 o 
   0  -4   5       17.60       20.80      1.35 o 
   1  -4   5      212.52      217.13      4.54 o 
   2  -4   5       95.00      104.66      2.67 o 
   3  -4   5      225.98      255.82      7.77 o 
   4  -4   5        6.89        2.77      1.11 o 
   5  -4   5       29.75       23.91      1.45 o 
   6  -4   5      148.63      156.15      4.81 o 
   7  -4   5       15.93       19.98      3.16 o 
   8  -4   5       33.87       34.91      3.98 o 
  -8  -3   5       13.88       16.17      3.05 o 
  -7  -3   5       93.31       94.34      5.49 o 
  -6  -3   5      170.79      150.14      6.97 o 
  -5  -3   5       57.15       55.69      3.94 o 
  -4  -3   5      132.63      127.30      5.95 o 
  -3  -3   5        0.31       -0.03      1.36 o 
  -2  -3   5      242.35      254.90      6.68 o 
  -1  -3   5      162.02      167.41      4.65 o 
   0  -3   5        5.91        6.50      0.68 o 
   1  -3   5      735.02      799.70     14.44 o 
   2  -3   5       54.73       57.21      1.75 o 
   3  -3   5      219.81      195.73      5.07 o 
   4  -3   5      188.60      204.53      5.41 o 
   5  -3   5        5.32        3.13      1.22 o 
   6  -3   5       19.59       18.45      2.68 o 
   7  -3   5        0.34       -1.31      1.86 o 
   8  -3   5       22.79       14.78      3.17 o 
   9  -3   5        3.37        0.11      2.51 o 
  -8  -2   5        4.11        2.07      2.17 o 
  -7  -2   5       46.52       37.58      3.54 o 
  -6  -2   5       51.88       43.10      3.58 o 
  -5  -2   5        0.15        0.16      1.58 o 
  -4  -2   5      284.94      280.83     10.28 o 
  -3  -2   5       17.69       14.24      2.02 o 
  -2  -2   5       11.28        5.57      0.97 o 
  -1  -2   5      250.52      212.95      4.26 o 
   0  -2   5      659.25      727.44     16.37 o 
   1  -2   5      429.64      461.48      8.59 o 
   2  -2   5       21.26       28.88      1.61 o 
   3  -2   5      396.06      394.65      9.01 o 
   4  -2   5      132.64      150.00      4.14 o 
   5  -2   5       36.74       29.47      1.45 o 
   6  -2   5      955.64     1070.88     34.06 o 
   7  -2   5        1.71        0.25      1.89 o 
   8  -2   5       47.75       46.08      4.29 o 
   9  -2   5        2.89        4.85      2.73 o 
  -8  -1   5       34.62       37.68      3.60 o 
  -7  -1   5       25.22       20.19      2.82 o 
  -6  -1   5      103.82      117.73      5.89 o 
  -5  -1   5       78.41       78.43      4.55 o 
  -4  -1   5       20.12       17.02      2.19 o 
  -3  -1   5      148.79      165.76      6.56 o 
  -2  -1   5      483.97      547.31     11.50 o 
  -1  -1   5     1701.02     1851.41     40.27 o 
   0  -1   5      115.88      138.01      5.46 o 
   1  -1   5     1538.82     1559.14     51.37 o 
   2  -1   5      136.78      128.94      2.80 o 
   3  -1   5       11.41       14.61      1.04 o 
   4  -1   5     1112.54     1220.67     26.01 o 
   5  -1   5      186.56      186.32      4.93 o 
   6  -1   5       26.41       26.53      2.84 o 
   7  -1   5       28.05       16.75      2.68 o 
   8  -1   5        2.02        1.46      2.15 o 
   9  -1   5       19.80       21.51      3.64 o 
  -8   0   5       11.79       14.36      2.62 o 
  -7   0   5        5.63        8.53      2.36 o 
  -6   0   5      513.76      521.86     17.51 o 
  -5   0   5        0.60        0.03      1.33 o 
  -4   0   5        9.66       11.18      1.20 o 
  -3   0   5      194.70      214.80      5.31 o 
  -2   0   5        1.87        1.30      0.56 o 
  -1   0   5       37.93       29.94      2.07 o 
   1   0   5      443.76      514.10     11.54 o 
   2   0   5     1563.27     1636.20     28.64 o 
   3   0   5        0.10        0.26      1.02 o 
   4   0   5       36.42       34.84      1.55 o 
   5   0   5       49.19       50.49      3.27 o 
   6   0   5      125.48      120.68      5.76 o 
   7   0   5       27.14       27.57      3.05 o 
   8   0   5        0.29       -1.20      1.67 o 
   9   0   5       30.34       23.47      3.46 o 
  -8   1   5       61.01       67.12      4.80 o 
  -7   1   5        6.60        6.39      2.09 o 
  -6   1   5        0.12        0.14      1.09 o 
  -5   1   5      285.66      293.42      7.38 o 
  -4   1   5       28.76       30.56      1.70 o 
  -3   1   5      929.40      847.39     18.29 o 
  -2   1   5      110.10      106.11      3.40 o 
  -1   1   5      769.70      785.16     17.35 o 
   0   1   5      113.51      106.79      2.76 o 
   1   1   5      270.79      285.70     21.75 o 
   2   1   5       39.48       66.06      1.92 o 
   3   1   5      359.27      416.39      9.12 o 
   4   1   5      178.49      168.64      6.39 o 
   5   1   5      375.89      393.77     13.37 o 
   6   1   5       60.34       55.32      3.65 o 
   7   1   5       96.75      109.88      5.62 o 
   8   1   5        1.00        1.57      1.91 o 
   9   1   5        2.41        0.57      2.19 o 
  -8   2   5       65.79       75.66      5.11 o 
  -7   2   5       26.85       32.48      2.35 o 
  -6   2   5      105.76      109.81      3.76 o 
  -5   2   5      147.68      140.96      4.18 o 
  -4   2   5      447.22      466.20     10.68 o 
  -3   2   5      103.48       97.45      2.89 o 
  -2   2   5      268.45      264.40      5.22 o 
  -1   2   5      383.25      418.88     12.90 o 
   0   2   5     5728.22     4797.42    599.04 o 
   1   2   5       27.74       25.79      1.12 o 
   2   2   5      184.81      204.20      4.67 o 
   3   2   5      290.48      296.61      9.94 o 
   4   2   5       25.34       13.33      1.64 o 
   5   2   5       34.86       36.31      2.76 o 
   6   2   5       10.67       12.13      2.01 o 
   7   2   5      128.32      116.13      5.79 o 
   8   2   5       16.64       22.52      2.91 o 
   9   2   5       16.65       12.67      2.89 o 
  -8   3   5       15.85       19.60      2.29 o 
  -7   3   5        0.40       -1.24      1.25 o 
  -6   3   5       21.59       22.42      1.84 o 
  -5   3   5      662.33      665.23     17.50 o 
  -4   3   5        1.52        1.60      1.03 o 
  -3   3   5        0.96       -0.07      0.71 o 
  -2   3   5      725.15      836.40     15.09 o 
  -1   3   5      918.02     1052.53     31.79 o 
   0   3   5        8.94        8.15      1.50 o 
   1   3   5     1586.70     1828.30     38.14 o 
   2   3   5     1359.56     1468.79     30.71 o 
   3   3   5      451.41      413.21     13.52 o 
   4   3   5      114.03      107.18      4.72 o 
   5   3   5       10.20        8.67      1.65 o 
   6   3   5       42.65       43.35      3.23 o 
   7   3   5        1.45       -0.11      1.50 o 
   8   3   5        2.38        3.94      2.01 o 
   9   3   5        5.34        2.99      2.00 o 
  -8   4   5       34.42       44.07      4.25 o 
  -7   4   5       27.37       25.93      2.11 o 
  -6   4   5       47.29       47.40      2.53 o 
  -5   4   5      202.89      192.08      5.36 o 
  -4   4   5       82.51       80.54      2.87 o 
  -3   4   5       20.12       26.84      1.56 o 
  -2   4   5     2648.47     2613.60     45.71 o 
  -1   4   5     3233.80     3427.79     59.60 o 
   0   4   5      120.48      119.27      3.16 o 
   1   4   5        8.52        8.39      0.77 o 
   2   4   5        0.03        0.19      0.44 o 
   3   4   5     1296.26     1403.02     42.77 o 
   4   4   5       41.25       37.64      2.64 o 
   5   4   5      163.90      156.10      6.61 o 
   6   4   5       39.43       43.58      3.22 o 
   7   4   5        0.02       -1.01      1.51 o 
   8   4   5        1.15        0.47      1.78 o 
   9   4   5       29.79       28.22      3.49 o 
  -8   5   5       35.97       33.75      4.59 o 
  -7   5   5       76.46       63.90      3.18 o 
  -6   5   5        0.06       -1.06      1.09 o 
  -5   5   5       18.04       18.62      1.72 o 
  -4   5   5       65.90       69.25      2.69 o 
  -3   5   5      185.85      195.15      7.82 o 
  -2   5   5      403.33      431.87      9.93 o 
  -1   5   5      167.43      189.50      4.03 o 
   0   5   5       83.86      105.08      2.49 o 
   1   5   5      314.15      305.69      5.90 o 
   2   5   5       36.64       31.46      1.20 o 
   3   5   5        9.04        5.40      1.28 o 
   4   5   5       10.54        9.06      1.62 o 
   5   5   5       26.57       27.36      2.68 o 
   6   5   5      139.16      133.85      6.26 o 
   7   5   5       17.29       19.00      2.66 o 
   8   5   5       11.65       13.11      2.61 o 
   9   5   5       22.95       24.45      3.44 o 
  -8   6   5       13.08       14.05      2.12 o 
  -7   6   5       35.37       31.11      2.45 o 
  -6   6   5        3.39        5.36      1.41 o 
  -5   6   5      106.08       93.60      3.44 o 
  -4   6   5      224.98      220.83      6.00 o 
  -3   6   5       95.28       83.54      3.02 o 
  -2   6   5        0.59        1.17      1.12 o 
  -1   6   5      182.60      160.90      4.20 o 
   0   6   5       29.59       28.77      1.25 o 
   1   6   5      531.67      575.47     13.73 o 
   2   6   5       21.77       25.68      1.75 o 
   3   6   5      195.61      217.54      8.31 o 
   4   6   5      136.68      136.13      6.08 o 
   5   6   5        0.31       -0.55      1.37 o 
   6   6   5       32.63       25.28      2.84 o 
   7   6   5       28.77       29.75      3.29 o 
   8   6   5        4.98        3.59      2.27 o 
  -7   7   5       22.69       23.60      2.32 o 
  -6   7   5        0.00        0.23      1.30 o 
  -5   7   5       12.05       14.87      1.72 o 
  -4   7   5      247.38      228.44      6.32 o 
  -3   7   5       29.62       30.27      3.72 o 
  -2   7   5       17.30       14.79      1.43 o 
  -1   7   5      689.74      682.72     15.32 o 
   0   7   5      205.05      204.14      5.39 o 
   1   7   5        9.17        9.84      2.23 o 
   2   7   5        8.73        9.81      1.75 o 
   3   7   5       59.45       61.15      3.75 o 
   4   7   5      332.88      320.22     11.94 o 
   5   7   5       34.40       33.99      3.09 o 
   6   7   5      101.54       99.06      5.53 o 
   7   7   5        0.30        1.99      2.00 o 
   8   7   5        6.21        8.11      2.63 o 
  -7   8   5        0.10       -0.37      1.44 o 
  -6   8   5        1.62        1.37      1.40 o 
  -5   8   5        2.54        3.93      1.58 o 
  -4   8   5       46.41       47.01      2.56 o 
  -3   8   5        7.17        5.77      1.29 o 
  -2   8   5        6.91       10.06      2.54 o 
  -1   8   5        3.01        1.88      1.09 o 
   0   8   5       63.54       54.62      2.37 o 
   1   8   5        3.75        4.63      1.12 o 
   2   8   5      120.86      121.60      5.71 o 
   3   8   5        9.04        8.92      1.92 o 
   4   8   5        1.63        1.59      1.46 o 
   5   8   5       16.78       14.12      2.57 o 
   6   8   5        1.53        0.01      1.88 o 
   7   8   5       19.62       20.41      3.23 o 
  -6   9   5       39.90       34.48      2.72 o 
  -5   9   5        4.04        2.57      1.52 o 
  -4   9   5       15.45       15.65      1.81 o 
  -3   9   5       17.70       20.32      1.90 o 
  -2   9   5       81.41       76.80      3.20 o 
  -1   9   5      152.14      162.55      4.94 o 
   0   9   5      483.08      491.05     11.63 o 
   1   9   5        0.29        1.22      1.05 o 
   2   9   5       44.18       37.98      3.16 o 
   3   9   5        0.03        0.59      1.44 o 
   4   9   5        8.05        5.60      1.91 o 
   5   9   5        2.28        3.56      1.94 o 
   6   9   5        4.51        6.52      2.57 o 
   7   9   5       37.79       45.43      4.76 o 
  -5  10   5       15.25       18.17      2.21 o 
  -4  10   5        1.95        0.08      1.64 o 
  -3  10   5        0.20       -0.34      1.30 o 
  -2  10   5      126.32      132.90      4.59 o 
  -1  10   5       40.53       39.64      3.15 o 
   0  10   5        0.44       -0.47      0.98 o 
   1  10   5        7.72        7.37      2.25 o 
   2  10   5       29.28       31.39      3.13 o 
   3  10   5        8.54        9.60      2.32 o 
   4  10   5        0.56       -1.21      1.74 o 
   5  10   5      117.11      113.50      6.59 o 
   6  10   5        0.66        0.12      2.43 o 
  -3  11   5       26.55       31.82      3.71 o 
  -2  11   5        7.41        8.24      1.73 o 
  -1  11   5        0.48       -0.34      1.30 o 
   0  11   5       82.08       86.27      8.35 o 
   1  11   5        0.00        1.73      1.94 o 
   2  11   5       10.96       10.55      2.48 o 
   3  11   5       12.04        8.60      2.49 o 
   4  11   5        1.19        3.71      2.20 o 
  -1  12   5        5.79        3.09      1.62 o 
   0  12   5       16.89       13.26      2.79 o 
   1  12   5        3.03        4.18      2.44 o 
   2  12   5        0.52        2.69      2.64 o 
  -2  -8   6       19.26       21.74      3.18 o 
  -1  -8   6        0.58       -0.17      2.16 o 
   0  -8   6        0.08        3.06      1.88 o 
   1  -8   6        3.30        2.52      1.93 o 
   2  -8   6        0.19       -1.70      1.79 o 
   3  -8   6        1.89        2.80      2.16 o 
   4  -8   6        2.23        4.33      2.29 o 
  -4  -7   6        1.71        2.64      2.59 o 
  -3  -7   6       75.43       89.62      5.81 o 
  -2  -7   6       30.64       32.91      3.65 o 
  -1  -7   6        0.43       -0.01      1.67 o 
   0  -7   6       85.55       88.74      5.15 o 
   1  -7   6      219.98      245.46      9.85 o 
   2  -7   6      132.20      128.26      6.29 o 
   3  -7   6        4.73        3.88      2.08 o 
   4  -7   6       53.47       45.08      3.77 o 
   5  -7   6        0.01        0.34      1.64 o 
  -5  -6   6        2.22        0.87      2.38 o 
  -4  -6   6       70.15       69.42      5.02 o 
  -3  -6   6        1.69        1.83      1.86 o 
  -2  -6   6       81.85       86.95      5.09 o 
  -1  -6   6        2.99        2.35      1.77 o 
   0  -6   6      277.54      275.51     10.53 o 
   1  -6   6       20.76       19.29      2.41 o 
   2  -6   6       25.94       26.17      2.78 o 
   3  -6   6       74.53       66.03      4.17 o 
   4  -6   6        0.39        1.45      1.64 o 
   5  -6   6       34.77       30.53      3.13 o 
   6  -6   6        0.54        1.53      1.68 o 
  -6  -5   6        0.26       -0.20      2.09 o 
  -5  -5   6        0.83       -0.64      1.96 o 
  -4  -5   6       14.24       12.77      2.67 o 
  -3  -5   6       21.52       19.10      2.81 o 
  -2  -5   6      332.05      349.33     12.73 o 
  -1  -5   6        7.68        4.97      1.82 o 
   0  -5   6       19.68       17.50      2.17 o 
   1  -5   6       50.17       46.10      3.23 o 
   2  -5   6        6.15        6.82      1.70 o 
   3  -5   6        3.24        6.20      1.71 o 
   4  -5   6        0.06       -0.72      1.05 o 
   5  -5   6       53.28       55.59      2.79 o 
   6  -5   6        4.45        7.21      1.64 o 
   7  -5   6        6.61        5.47      2.89 o 
  -7  -4   6       28.38       26.66      3.52 o 
  -6  -4   6       14.23       17.09      2.80 o 
  -5  -4   6       28.57       18.08      2.68 o 
  -4  -4   6      171.94      144.80      6.77 o 
  -3  -4   6       35.91       38.98      3.25 o 
  -2  -4   6       33.78       30.15      2.85 o 
  -1  -4   6      268.67      283.07      7.39 o 
   0  -4   6        9.66        9.94      1.15 o 
   1  -4   6      258.94      248.72      6.49 o 
   2  -4   6        5.28        4.41      1.00 o 
   3  -4   6      208.03      199.92      4.45 o 
   4  -4   6        3.15        4.78      1.24 o 
   5  -4   6       18.51       15.19      1.56 o 
   6  -4   6       29.07       26.62      3.15 o 
   7  -4   6       22.88       15.50      2.91 o 
   8  -4   6        3.04        3.99      2.73 o 
  -7  -3   6        4.15        2.19      2.24 o 
  -6  -3   6        0.01        0.09      1.91 o 
  -5  -3   6      165.95      151.30      7.04 o 
  -4  -3   6       41.48       43.73      3.41 o 
  -3  -3   6       23.60       26.88      2.76 o 
  -2  -3   6       35.32       33.44      2.22 o 
  -1  -3   6       32.41       26.47      1.66 o 
   0  -3   6      464.18      489.13     11.55 o 
   1  -3   6        1.26        3.72      2.37 o 
   2  -3   6      212.45      242.97      5.01 o 
   3  -3   6        0.66        1.12      0.66 o 
   4  -3   6      478.85      524.37     12.00 o 
   5  -3   6        1.96       -0.01      1.01 o 
   6  -3   6        1.80       -0.40      1.80 o 
   7  -3   6        9.81        4.55      2.31 o 
   8  -3   6        0.12       -0.36      2.18 o 
  -7  -2   6        2.56        1.88      1.92 o 
  -6  -2   6       70.39       58.32      4.22 o 
  -5  -2   6      160.63      127.00      6.19 o 
  -4  -2   6        5.22        4.25      1.73 o 
  -3  -2   6       12.78       12.50      1.94 o 
  -2  -2   6      261.37      275.57      7.18 o 
  -1  -2   6     1376.61     1441.92     31.79 o 
   0  -2   6      190.84      216.20      5.67 o 
   1  -2   6      486.58      513.22      9.49 o 
   2  -2   6      409.28      448.75      8.45 o 
   3  -2   6       83.20       78.20      2.18 o 
   4  -2   6        1.88        1.54      0.97 o 
   5  -2   6        9.52        7.90      1.91 o 
   6  -2   6      598.83      627.10     21.03 o 
   7  -2   6       50.24       53.35      4.17 o 
   8  -2   6        3.43        1.01      2.11 o 
   9  -2   6        3.73        5.88      2.99 o 
  -8  -1   6        6.46        7.90      2.64 o 
  -7  -1   6       33.44       30.81      3.32 o 
  -6  -1   6      127.59      130.36      6.45 o 
  -5  -1   6        2.39        0.68      1.73 o 
  -4  -1   6       20.79       21.20      2.43 o 
  -3  -1   6       24.94       23.92      2.46 o 
  -2  -1   6      194.99      168.85      4.85 o 
  -1  -1   6       11.34        9.09      1.04 o 
   0  -1   6      208.44      261.93      6.55 o 
   1  -1   6       10.23       13.21      1.95 o 
   2  -1   6      756.85      835.25     15.02 o 
   3  -1   6     1779.68     1954.94     41.02 o 
   4  -1   6      377.48      385.32      8.90 o 
   5  -1   6       43.78       52.35      3.43 o 
   6  -1   6        3.21        3.15      1.88 o 
   7  -1   6        3.15        3.54      2.02 o 
   8  -1   6        1.06        1.56      2.31 o 
   9  -1   6       34.18       28.01      3.94 o 
  -8   0   6        0.00        3.41      2.11 o 
  -7   0   6       87.14       80.37      5.02 o 
  -6   0   6        0.35        1.25      1.88 o 
  -5   0   6      116.00      115.82      5.79 o 
  -4   0   6       59.04       57.57      3.87 o 
  -3   0   6      706.57      725.12     22.89 o 
  -2   0   6      112.57      114.96      5.29 o 
  -1   0   6        3.98        4.54      0.88 o 
   0   0   6       60.65       60.56      2.56 o 
   1   0   6     1263.00     1258.79     22.19 o 
   2   0   6       16.69       17.00      1.37 o 
   3   0   6       16.22       13.79      1.02 o 
   4   0   6      269.20      283.55      6.68 o 
   5   0   6       73.65       80.55      4.21 o 
   6   0   6       59.61       54.26      3.77 o 
   7   0   6        6.88        6.25      2.09 o 
   8   0   6        0.47        3.79      2.23 o 
   9   0   6       11.55        8.28      2.81 o 
  -8   1   6       20.46       21.11      3.27 o 
  -7   1   6       25.83       28.66      3.38 o 
  -6   1   6       99.19       99.00      5.44 o 
  -5   1   6      212.27      229.27      8.92 o 
  -4   1   6      142.06      139.73      6.03 o 
  -3   1   6       11.43       14.91      1.91 o 
  -2   1   6       10.82       13.53      0.81 o 
  -1   1   6      531.34      589.48     10.73 o 
   0   1   6      482.08      523.48      9.55 o 
   1   1   6     1727.50     1836.60     32.08 o 
   2   1   6       54.40       62.08      2.45 o 
   3   1   6        3.49        5.44      0.69 o 
   4   1   6      295.94      297.60     10.23 o 
   5   1   6       29.59       26.68      2.38 o 
   6   1   6       10.30        6.95      1.72 o 
   7   1   6      105.95       87.86      4.94 o 
   8   1   6        5.35        7.20      2.27 o 
   9   1   6        2.64        4.46      2.56 o 
  -8   2   6       20.57       17.68      3.07 o 
  -7   2   6      190.82      184.23      8.23 o 
  -6   2   6      273.32      313.78     11.80 o 
  -5   2   6      830.85      942.44     29.67 o 
  -4   2   6       94.56       86.25      3.06 o 
  -3   2   6        6.87       10.83      1.58 o 
  -2   2   6       86.01      109.32      2.64 o 
  -1   2   6      673.84      691.50     12.53 o 
   0   2   6      101.49       99.57      3.12 o 
   1   2   6        0.99        2.97      0.50 o 
   2   2   6      900.32      969.58     17.21 o 
   3   2   6      209.72      208.56      7.38 o 
   4   2   6      398.10      420.52     13.90 o 
   5   2   6      182.98      171.59      6.85 o 
   6   2   6       18.68       15.92      2.30 o 
   7   2   6      174.06      178.29      7.74 o 
   8   2   6        2.53        0.34      1.90 o 
   9   2   6        0.71        0.92      2.23 o 
  -8   3   6       15.59       28.44      3.57 o 
  -7   3   6       24.69       24.69      3.15 o 
  -6   3   6       55.22       55.50      2.74 o 
  -5   3   6        0.51        2.06      1.14 o 
  -4   3   6      160.21      155.30      4.38 o 
  -3   3   6      156.50      143.57      3.96 o 
  -2   3   6      124.84      119.77      2.83 o 
  -1   3   6     1287.21     1373.17     24.29 o 
   0   3   6      116.21      113.29      2.57 o 
   1   3   6        0.05        0.97      0.51 o 
   2   3   6     1161.35     1260.54     22.24 o 
   3   3   6      289.85      307.51     10.39 o 
   4   3   6       36.73       36.12      2.57 o 
   5   3   6      278.48      260.20      9.53 o 
   6   3   6      198.68      198.60      8.04 o 
   7   3   6       14.79       16.10      2.44 o 
   8   3   6       30.74       33.74      3.37 o 
   9   3   6        2.16        2.61      2.09 o 
  -8   4   6       11.74       15.64      2.82 o 
  -7   4   6       39.07       37.13      2.53 o 
  -6   4   6        0.08        0.62      1.26 o 
  -5   4   6      213.49      235.97      6.38 o 
  -4   4   6       95.94       91.17      3.14 o 
  -3   4   6      128.45      130.61     11.44 o 
  -2   4   6      477.28      530.01      9.98 o 
  -1   4   6        4.64        4.56      0.68 o 
   0   4   6       20.70       27.19      1.19 o 
   1   4   6     2163.14     2253.41     39.36 o 
   2   4   6      238.24      262.01      5.12 o 
   3   4   6      126.82      102.28      4.45 o 
   4   4   6        0.41        0.87      1.12 o 
   5   4   6        0.21        0.25      1.31 o 
   6   4   6        7.56        8.78      1.99 o 
   7   4   6       29.44       21.50      2.65 o 
   8   4   6       19.38       15.61      2.68 o 
   9   4   6        0.98        2.79      2.10 o 
  -8   5   6        6.58        9.33      1.99 o 
  -7   5   6       52.14       59.07      3.10 o 
  -6   5   6       18.65       17.81      1.77 o 
  -5   5   6       73.20       66.47      2.87 o 
  -4   5   6      153.10      143.36      4.64 o 
  -3   5   6      881.76      845.54     18.62 o 
  -2   5   6      205.77      233.69      4.96 o 
  -1   5   6        0.24        2.93      0.68 o 
   0   5   6      189.02      194.68      7.27 o 
   1   5   6       77.99       75.66      1.97 o 
   2   5   6       12.30        7.15      0.91 o 
   3   5   6      257.30      273.87      9.81 o 
   4   5   6        8.69       10.59      1.71 o 
   5   5   6      372.63      367.45     13.15 o 
   6   5   6        9.34        6.26      1.81 o 
   7   5   6        6.39        7.93      2.13 o 
   8   5   6       41.19       33.26      3.57 o 
   9   5   6       11.33       11.13      2.95 o 
  -7   6   6      231.16      243.56      7.16 o 
  -6   6   6        0.36        1.77      1.37 o 
  -5   6   6      204.90      182.10      5.37 o 
  -4   6   6       72.42       62.03      2.73 o 
  -3   6   6        0.17       -0.45      0.90 o 
  -2   6   6        3.26        5.13      1.31 o 
  -1   6   6      196.50      178.39      3.98 o 
   0   6   6     1230.60     1284.83     22.92 o 
   1   6   6        0.09        4.12      3.73 o 
   2   6   6        2.49        2.14      0.80 o 
   3   6   6        0.04       -0.09      0.75 o 
   4   6   6      142.84      143.65      6.35 o 
   5   6   6       46.85       50.19      3.62 o 
   6   6   6       16.49       15.82      2.39 o 
   7   6   6        6.23       10.28      2.44 o 
   8   6   6       22.67       27.13      3.40 o 
  -7   7   6        3.30        4.88      2.30 o 
  -6   7   6        4.79        1.19      1.38 o 
  -5   7   6       29.23       22.58      1.90 o 
  -4   7   6      146.23      168.40      5.07 o 
  -3   7   6        0.19       -0.55      1.01 o 
  -2   7   6      137.58      141.23      4.30 o 
  -1   7   6      427.33      387.02     15.72 o 
   0   7   6       82.29       83.87      2.87 o 
   1   7   6      182.15      192.62      7.17 o 
   2   7   6      368.68      361.15     12.71 o 
   3   7   6      434.90      426.03     14.75 o 
   4   7   6       66.90       67.92      4.25 o 
   5   7   6        6.71        7.02      1.87 o 
   6   7   6       69.86       71.53      4.61 o 
   7   7   6       10.72        9.58      2.46 o 
   8   7   6       32.43       30.83      3.68 o 
  -6   8   6       10.16       11.90      1.94 o 
  -5   8   6        0.12        0.37      1.30 o 
  -4   8   6       25.35       30.35      2.17 o 
  -3   8   6       31.73       30.26      2.06 o 
  -2   8   6       44.36       35.82      2.16 o 
  -1   8   6       38.86       41.01      3.06 o 
   0   8   6       94.39       86.44      3.10 o 
   1   8   6       84.52       84.35      3.60 o 
   2   8   6      249.79      251.65      9.75 o 
   3   8   6      217.97      230.47      9.23 o 
   4   8   6        3.92        3.07      1.67 o 
   5   8   6        9.30        5.61      1.92 o 
   6   8   6      167.22      175.52      8.30 o 
   7   8   6        4.70        4.96      2.30 o 
  -6   9   6       47.98       54.34      3.21 o 
  -5   9   6        6.17        7.41      1.67 o 
  -4   9   6       47.78       47.75      2.75 o 
  -3   9   6        1.18       -0.14      1.27 o 
  -2   9   6        5.99        3.12      1.27 o 
  -1   9   6      370.33      398.62      9.84 o 
   0   9   6       19.96       20.77      1.72 o 
   1   9   6      504.38      536.90     18.44 o 
   2   9   6        8.68        8.68      1.92 o 
   3   9   6       29.00       36.73      3.25 o 
   4   9   6       38.24       36.22      3.45 o 
   5   9   6       36.14       41.35      3.91 o 
   6   9   6        7.18       10.16      2.62 o 
   7   9   6        8.93       11.08      3.07 o 
  -5  10   6        7.49       13.59      3.16 o 
  -4  10   6        8.11        6.60      1.68 o 
  -3  10   6       72.00       85.13      3.73 o 
  -2  10   6        0.04        1.14      1.31 o 
  -1  10   6       35.21       42.60      2.52 o 
   0  10   6        3.63        2.47      1.21 o 
   1  10   6       75.37       73.40      4.75 o 
   2  10   6        4.85        3.85      1.91 o 
   3  10   6        9.90        7.40      2.12 o 
   4  10   6       73.34       74.93      5.15 o 
   5  10   6        0.63       -1.18      1.89 o 
   6  10   6        0.18       -0.02      2.49 o 
  -3  11   6       65.25       75.15      3.63 o 
  -2  11   6       29.09       29.48      2.36 o 
  -1  11   6       69.63       65.68      3.20 o 
   0  11   6       41.96       42.52      3.93 o 
   1  11   6       11.73       11.21      2.53 o 
   2  11   6        5.25        5.71      2.32 o 
   3  11   6       30.81       34.98      3.63 o 
   4  11   6       30.70       41.20      4.21 o 
  -1  12   6        7.82        6.71      1.87 o 
   0  12   6       13.94       14.38      3.04 o 
   1  12   6        0.83        1.44      2.25 o 
   0  -8   7        2.61        4.02      2.43 o 
   1  -8   7       27.82       33.12      3.85 o 
   2  -8   7       87.22       85.40      5.58 o 
  -3  -7   7       32.93       40.52      4.32 o 
  -2  -7   7        0.10        0.79      1.96 o 
  -1  -7   7       59.69       56.92      4.49 o 
   0  -7   7      138.88      139.10      7.14 o 
   1  -7   7        7.34        6.55      2.17 o 
   2  -7   7        7.58        6.37      2.20 o 
   3  -7   7       61.46       61.67      4.54 o 
   4  -7   7        4.23        6.61      2.36 o 
  -4  -6   7       25.88       33.01      3.76 o 
  -3  -6   7      167.42      157.55      7.88 o 
  -2  -6   7        1.88        2.88      2.19 o 
  -1  -6   7        4.34        3.90      1.73 o 
   0  -6   7       86.43       77.84      4.88 o 
   1  -6   7       75.12       72.67      4.62 o 
   2  -6   7       39.35       41.75      3.54 o 
   3  -6   7       31.12       31.60      3.03 o 
   4  -6   7       50.21       59.22      4.17 o 
   5  -6   7       38.12       42.62      3.73 o 
  -5  -5   7        0.05        0.77      2.09 o 
  -4  -5   7        5.59        1.91      2.29 o 
  -3  -5   7      102.60       98.94      5.79 o 
  -2  -5   7       44.19       39.87      3.65 o 
  -1  -5   7      139.09      145.76      6.83 o 
   0  -5   7        3.30        3.67      1.69 o 
   1  -5   7       68.90       63.49      3.90 o 
   2  -5   7      101.43      113.25      5.45 o 
   3  -5   7       24.22       23.63      2.61 o 
   4  -5   7       11.25        7.87      2.11 o 
   5  -5   7       24.12       30.92      2.99 o 
   7  -5   7       19.03       11.97      2.99 o 
  -6  -4   7       24.24       31.45      3.77 o 
  -5  -4   7      177.37      173.41      8.21 o 
  -4  -4   7        0.44        2.46      1.91 o 
  -3  -4   7      188.76      186.04      8.15 o 
  -2  -4   7        0.09        0.66      1.16 o 
  -1  -4   7      133.81      134.84      4.54 o 
   0  -4   7       78.25       75.20      2.93 o 
   1  -4   7       82.20       78.88      4.50 o 
   2  -4   7      107.23      106.70      3.63 o 
   3  -4   7      138.77      152.27      4.64 o 
   4  -4   7        0.46        0.71      1.00 o 
   5  -4   7       27.60       30.50      2.93 o 
   6  -4   7       10.10       11.66      2.98 o 
   7  -4   7       12.37        7.89      2.60 o 
  -6  -3   7        3.66        7.10      2.27 o 
  -5  -3   7       22.52       20.36      2.91 o 
  -4  -3   7      180.36      159.69      7.28 o 
  -3  -3   7       13.66       12.75      2.36 o 
  -2  -3   7      211.80      215.92      6.14 o 
  -1  -3   7       11.26       11.82      1.46 o 
   0  -3   7       38.60       37.61      1.97 o 
   1  -3   7        0.07        0.87      1.09 o 
   2  -3   7      180.98      180.16      5.08 o 
   3  -3   7        6.13        5.51      1.04 o 
   4  -3   7       17.41       23.16      3.71 o 
   5  -3   7      233.66      267.86     10.12 o 
   6  -3   7       60.05       54.76      4.07 o 
   7  -3   7       11.24       14.95      2.83 o 
   8  -3   7       52.15       52.18      4.64 o 
  -7  -2   7       26.42       27.64      3.44 o 
  -6  -2   7       25.61       20.34      3.12 o 
  -5  -2   7       20.08       13.15      2.60 o 
  -4  -2   7      270.91      244.97      9.70 o 
  -3  -2   7        0.28        1.23      1.36 o 
  -2  -2   7      274.78      241.01      6.63 o 
  -1  -2   7        2.26        1.75      0.86 o 
   0  -2   7      566.24      599.43     13.96 o 
   1  -2   7        4.34        3.95      0.87 o 
   2  -2   7        2.13        0.99      0.99 o 
   3  -2   7       25.12       22.41      3.75 o 
   4  -2   7       70.01       74.57      2.71 o 
   5  -2   7       49.50       40.76      3.27 o 
   6  -2   7        7.74       11.94      2.36 o 
   7  -2   7       11.61       13.88      2.70 o 
   8  -2   7       14.61       14.47      2.97 o 
  -7  -1   7       23.54       22.40      3.29 o 
  -6  -1   7       33.93       30.85      3.39 o 
  -5  -1   7       45.60       43.59      3.67 o 
  -4  -1   7      215.15      203.10      8.34 o 
  -3  -1   7        8.17        8.75      1.81 o 
  -2  -1   7       26.13       27.77      1.86 o 
  -1  -1   7      570.68      558.41     13.14 o 
   0  -1   7        0.02        0.27      0.74 o 
   1  -1   7      622.65      596.87     13.77 o 
   2  -1   7        0.07       -0.47      0.56 o 
   3  -1   7      227.73      231.69      4.81 o 
   4  -1   7       78.18       75.28      2.61 o 
   5  -1   7       18.06       19.16      2.35 o 
   6  -1   7       63.93       62.69      4.07 o 
   7  -1   7       87.04       83.76      5.10 o 
   8  -1   7       71.92       61.77      4.79 o 
   9  -1   7       57.15       64.86      5.31 o 
  -7   0   7       41.19       37.33      3.94 o 
  -6   0   7        3.81        3.27      2.12 o 
  -5   0   7       33.57       28.51      3.00 o 
  -4   0   7      112.21       99.66      5.31 o 
  -3   0   7       12.89       13.55      1.74 o 
  -2   0   7      126.58      115.25      4.75 o 
  -1   0   7       24.12       23.53      1.64 o 
   0   0   7        0.06        1.00      0.98 o 
   1   0   7      112.18      122.13      3.60 o 
   2   0   7       37.65       40.51      1.40 o 
   3   0   7      111.34      123.15      2.88 o 
   4   0   7       36.20       36.89      2.71 o 
   5   0   7       17.94       20.56      2.22 o 
   6   0   7       94.91      103.72      5.23 o 
   7   0   7       92.94       84.28      4.92 o 
   8   0   7       15.05       13.86      2.72 o 
   9   0   7        1.72        0.60      2.51 o 
  -8   1   7        5.08        8.13      2.83 o 
  -7   1   7        9.91        7.89      2.42 o 
  -6   1   7       78.05       74.19      4.81 o 
  -5   1   7        0.67        0.46      1.75 o 
  -4   1   7        3.66        3.39      1.63 o 
  -3   1   7      423.42      438.15     10.81 o 
  -2   1   7      236.54      243.80      7.69 o 
  -1   1   7     2049.05     2152.14     46.84 o 
   0   1   7       85.79       90.38      4.07 o 
   1   1   7      627.22      677.26     12.24 o 
   2   1   7      207.54      232.47      4.65 o 
   3   1   7        4.61        2.00      1.10 o 
   4   1   7      538.92      490.73     15.94 o 
   5   1   7       12.31       10.43      1.77 o 
   6   1   7       59.33       47.79      3.38 o 
   7   1   7       10.52       12.07      2.29 o 
   8   1   7        0.21        1.46      2.02 o 
   9   1   7        0.14        0.04      2.31 o 
  -8   2   7        2.97        2.87      2.31 o 
  -7   2   7        7.43        6.96      2.31 o 
  -6   2   7        2.09       -0.25      1.84 o 
  -5   2   7       72.68       79.41      4.71 o 
  -4   2   7      768.98      825.66     26.06 o 
  -3   2   7       24.26       19.50      4.51 o 
  -2   2   7        3.24        2.90      0.92 o 
  -1   2   7       85.39       76.48      2.01 o 
   0   2   7       14.65        6.61      0.86 o 
   1   2   7      271.90      292.83      5.66 o 
   2   2   7      427.62      436.72      8.15 o 
   3   2   7      537.07      600.80     13.96 o 
   4   2   7       10.42       14.30      1.79 o 
   5   2   7       12.99       11.70      1.89 o 
   6   2   7       39.42       46.58      3.37 o 
   7   2   7      181.27      185.77      7.94 o 
   8   2   7        5.48        6.65      2.21 o 
   9   2   7        2.66        3.57      2.38 o 
  -8   3   7        3.75        3.26      2.61 o 
  -7   3   7        0.55       -0.01      2.12 o 
  -6   3   7      220.64      232.85      9.56 o 
  -5   3   7      730.09      790.36     25.39 o 
  -4   3   7      148.07      139.70      6.25 o 
  -3   3   7      623.12      622.78     13.92 o 
  -2   3   7      139.04      139.33      3.26 o 
  -1   3   7      182.45      170.33      3.94 o 
   0   3   7        1.76        2.32      1.54 o 
   1   3   7      528.89      628.83     11.47 o 
   2   3   7     1691.10     1761.71     30.95 o 
   3   3   7      147.34      158.79      4.50 o 
   4   3   7        1.34        0.60      1.15 o 
   5   3   7       61.20       67.54      3.79 o 
   6   3   7       18.36       18.24      2.29 o 
   7   3   7       12.60       11.59      2.20 o 
   8   3   7        5.13        3.01      2.07 o 
   9   3   7        9.97        4.87      2.41 o 
  -7   4   7        0.05        0.22      2.01 o 
  -6   4   7       17.36       20.42      2.76 o 
  -5   4   7      179.66      192.58      8.05 o 
  -4   4   7       83.19       95.32      3.38 o 
  -3   4   7       72.32       64.69      2.45 o 
  -2   4   7       68.94       70.53      2.75 o 
  -1   4   7       21.38       26.23      1.25 o 
   0   4   7      337.60      339.64      6.59 o 
   1   4   7       24.02       17.90      0.95 o 
   2   4   7      660.83      737.54     16.88 o 
   3   4   7      353.96      331.70      8.27 o 
   4   4   7       68.92       58.18      3.42 o 
   5   4   7      439.97      426.70     14.67 o 
   6   4   7       36.08       34.99      3.01 o 
   7   4   7       60.03       62.29      4.07 o 
   8   4   7       40.79       34.83      3.42 o 
   9   4   7        0.23        0.70      2.15 o 
  -7   5   7       62.80       67.82      4.95 o 
  -6   5   7       17.41       18.43      2.85 o 
  -5   5   7       17.65       15.50      1.75 o 
  -4   5   7        4.41        7.73      1.35 o 
  -3   5   7       15.90       12.71      1.31 o 
  -2   5   7       55.76       55.89      1.95 o 
  -1   5   7       58.84       68.05      2.05 o 
   0   5   7      122.33      101.31      2.53 o 
   1   5   7       62.04       55.12      2.88 o 
   2   5   7       90.85       82.82      2.86 o 
   3   5   7      543.81      531.46     12.60 o 
   4   5   7       18.12       19.76      2.20 o 
   5   5   7       76.79       68.37      4.12 o 
   6   5   7       17.54       15.53      2.33 o 
   7   5   7        0.93       -0.91      1.46 o 
   8   5   7       36.48       37.15      3.75 o 
   9   5   7       10.67        9.71      2.83 o 
  -7   6   7       29.82       35.41      3.71 o 
  -6   6   7       13.89       14.42      1.94 o 
  -5   6   7       15.55       14.28      1.62 o 
  -4   6   7       90.48       94.61      3.44 o 
  -3   6   7       10.96       11.39      1.43 o 
  -2   6   7       11.85       12.35      1.13 o 
  -1   6   7       17.08       16.34      1.14 o 
   0   6   7       70.37       76.65      2.20 o 
   1   6   7       69.59       65.21      1.96 o 
   2   6   7      418.20      396.87      9.73 o 
   3   6   7      873.79      928.02     21.29 o 
   4   6   7        0.67       -0.09      1.20 o 
   5   6   7       22.97       25.48      2.73 o 
   6   6   7        8.96        6.99      1.99 o 
   7   6   7        3.45        2.63      2.10 o 
   8   6   7        1.90        2.33      2.06 o 
  -7   7   7        3.28        1.03      1.50 o 
  -6   7   7        6.49        5.13      1.63 o 
  -5   7   7        0.20       -0.39      1.14 o 
  -4   7   7      115.99      110.72      3.91 o 
  -3   7   7       55.65       51.24      3.14 o 
  -2   7   7       38.62       35.68      2.02 o 
  -1   7   7       49.99       62.12      2.54 o 
   0   7   7      184.42      173.28      3.98 o 
   1   7   7      109.18      123.67      3.88 o 
   2   7   7       33.06       24.55      1.67 o 
   3   7   7       11.28       16.77      1.53 o 
   4   7   7       79.23       79.99      3.12 o 
   5   7   7       16.83       15.36      2.44 o 
   6   7   7       57.13       56.83      4.11 o 
   7   7   7       17.90       14.59      2.78 o 
   8   7   7        0.20        1.99      2.20 o 
  -6   8   7        2.49        4.54      2.08 o 
  -5   8   7        0.01        1.13      1.40 o 
  -4   8   7        0.27       -0.37      1.24 o 
  -3   8   7       54.83       43.54      2.43 o 
  -2   8   7        4.27        3.72      1.23 o 
  -1   8   7      580.20      617.33     14.20 o 
   0   8   7       13.74       11.26      1.39 o 
   1   8   7      684.24      688.31     22.56 o 
   2   8   7      223.09      220.80      8.86 o 
   3   8   7       13.97       12.98      2.23 o 
   4   8   7        2.42        4.17      1.86 o 
   5   8   7        4.69        6.10      2.18 o 
   6   8   7       67.52       72.83      5.15 o 
   7   8   7       13.62       14.50      3.05 o 
  -5   9   7        1.15        1.49      1.55 o 
  -4   9   7        2.11        1.01      1.39 o 
  -3   9   7       45.13       45.21      2.60 o 
  -2   9   7       53.63       65.53      3.03 o 
  -1   9   7        1.63        1.08      1.21 o 
   0   9   7      133.89      126.09      4.11 o 
   1   9   7        3.27        3.64      1.78 o 
   2   9   7        0.37        3.12      1.65 o 
   3   9   7      105.74       94.77      5.37 o 
   4   9   7      129.66      127.12      6.56 o 
   5   9   7        3.75        4.23      2.23 o 
   6   9   7        3.10        1.19      2.30 o 
  -4  10   7        0.28        0.54      1.51 o 
  -3  10   7      158.60      170.44      5.61 o 
  -2  10   7       33.64       34.68      2.44 o 
  -1  10   7      197.02      167.58      6.33 o 
   0  10   7        0.52        1.87      1.83 o 
   1  10   7       92.09       88.82      5.28 o 
   2  10   7       18.95       21.37      2.83 o 
   3  10   7       15.35       19.30      2.91 o 
   4  10   7       33.25       36.36      3.70 o 
   5  10   7        0.14        0.16      1.94 o 
  -3  11   7        0.04       -0.60      1.54 o 
  -2  11   7        7.26        7.55      1.81 o 
  -1  11   7       11.42        8.73      1.71 o 
   0  11   7       69.88       69.97      4.94 o 
   1  11   7       24.66       28.08      3.38 o 
   2  11   7        0.55        0.96      1.94 o 
   3  11   7        9.06        7.81      2.43 o 
   4  11   7        0.07        0.89      2.17 o 
   0  12   7       14.00        7.26      2.70 o 
   1  12   7        8.56        8.15      2.67 o 
  -1  -7   8        4.05        4.03      2.44 o 
   0  -7   8        8.32       13.01      2.69 o 
   1  -7   8        5.67        3.02      2.31 o 
   2  -7   8       16.74       23.02      3.33 o 
   3  -7   8        2.66       -1.56      2.12 o 
  -3  -6   8       11.97       15.91      3.22 o 
  -2  -6   8       36.56       40.01      4.12 o 
  -1  -6   8        0.20       -0.21      1.90 o 
   0  -6   8       73.56       83.29      5.26 o 
   1  -6   8        8.04        7.56      2.07 o 
   2  -6   8       16.19       16.14      2.62 o 
   3  -6   8       33.84       37.44      3.57 o 
   4  -6   8        1.56        3.60      2.17 o 
   5  -6   8       37.79       49.94      4.39 o 
  -4  -5   8        0.04        0.05      2.25 o 
  -3  -5   8        4.86        4.54      2.25 o 
  -2  -5   8        9.14       11.68      2.54 o 
  -1  -5   8       74.83       74.90      4.72 o 
   0  -5   8        9.44       10.69      2.32 o 
   1  -5   8       32.87       41.03      3.47 o 
   2  -5   8       26.91       26.21      2.89 o 
   3  -5   8       77.30       79.16      4.68 o 
   4  -5   8       12.00       17.05      2.54 o 
  -5  -4   8        4.71        5.88      2.52 o 
  -4  -4   8        0.18        2.67      2.18 o 
  -3  -4   8       24.04       17.52      2.86 o 
  -2  -4   8       59.88       60.00      4.18 o 
  -1  -4   8      104.64      103.75      5.45 o 
   0  -4   8       50.22       49.39      3.64 o 
   1  -4   8        0.30       -0.81      1.35 o 
   2  -4   8        2.72        2.72      1.57 o 
   3  -4   8      304.80      337.31     12.04 o 
   4  -4   8        3.68        3.21      1.22 o 
  -6  -3   8       31.86       28.71      3.60 o 
  -5  -3   8       15.61       11.14      2.46 o 
  -4  -3   8       37.89       32.55      3.30 o 
  -3  -3   8       31.27       27.57      3.10 o 
  -2  -3   8      255.08      250.86      7.07 o 
  -1  -3   8       43.34       38.67      2.60 o 
   0  -3   8      113.99      104.93      4.35 o 
   1  -3   8      452.36      468.41     11.41 o 
   2  -3   8        5.07        6.14      1.16 o 
   3  -3   8        4.09        4.56      1.07 o 
   4  -3   8       24.15       21.31      1.72 o 
   5  -3   8       50.28       42.58      3.43 o 
   7  -3   8       43.58       52.80      4.31 o 
  -6  -2   8       10.26        8.24      2.63 o 
  -5  -2   8        0.74       -0.71      1.86 o 
  -4  -2   8        0.16        0.70      1.78 o 
  -3  -2   8        9.43       15.40      2.37 o 
  -2  -2   8       75.31       69.25      3.02 o 
  -1  -2   8       77.09       73.24      2.96 o 
   0  -2   8        2.43        0.08      1.08 o 
   1  -2   8      182.76      177.96      5.08 o 
   2  -2   8      436.06      454.56     10.97 o 
   3  -2   8        0.52        0.41      0.85 o 
   4  -2   8        3.72        5.45      1.54 o 
   6  -2   8        6.30        4.89      2.28 o 
   7  -2   8        6.47        6.35      2.46 o 
   8  -2   8        0.32        0.57      2.44 o 
  -7  -1   8       11.22       12.59      3.07 o 
  -6  -1   8      104.93       99.75      5.78 o 
  -5  -1   8       24.32       20.76      2.74 o 
  -4  -1   8       34.44       35.93      3.20 o 
  -3  -1   8       23.82       23.38      3.38 o 
  -2  -1   8       13.95       11.84      1.49 o 
  -1  -1   8      561.89      542.51     12.96 o 
   0  -1   8      160.31      168.29      4.87 o 
   1  -1   8      244.10      241.04      6.37 o 
   2  -1   8       42.68       43.63      2.05 o 
   3  -1   8      205.50      200.08     10.70 o 
   4  -1   8       49.11       51.30      2.41 o 
   5  -1   8        1.58        1.33      1.75 o 
   6  -1   8       87.21       95.77      5.22 o 
   7  -1   8       13.73       13.51      2.68 o 
   8  -1   8       16.06       13.22      2.88 o 
  -7   0   8       20.45       31.97      3.97 o 
  -6   0   8        3.00        2.22      2.40 o 
  -5   0   8      105.05       97.65      5.46 o 
  -4   0   8      354.51      338.78     12.41 o 
  -3   0   8       74.57       90.39      4.40 o 
  -2   0   8      113.15      112.18      3.86 o 
  -1   0   8      752.66      750.17     17.31 o 
   0   0   8      847.51      828.55     18.83 o 
   1   0   8       26.07       29.79      2.20 o 
   2   0   8        4.26        2.33      0.85 o 
   3   0   8      316.71      336.36      6.62 o 
   4   0   8       17.59       13.94      1.36 o 
   5   0   8        1.24        0.08      1.42 o 
   6   0   8       68.90       59.48      3.93 o 
   7   0   8       75.65       94.59      5.26 o 
   8   0   8       30.91       43.22      3.99 o 
   9   0   8        3.02        3.48      2.57 o 
  -7   1   8        2.37        4.25      2.53 o 
  -6   1   8        5.36        4.21      2.21 o 
  -5   1   8       23.31       28.98      3.06 o 
  -4   1   8       43.40       52.09      3.93 o 
  -3   1   8      652.30      673.00     16.04 o 
  -2   1   8      107.12      106.68      4.13 o 
  -1   1   8      389.08      375.21      9.28 o 
   0   1   8      115.81      106.26     12.30 o 
   1   1   8       14.87       11.68      1.13 o 
   2   1   8      210.87      197.48      4.13 o 
   3   1   8      171.88      175.95      4.87 o 
   4   1   8        2.51        2.67      0.94 o 
   5   1   8       15.97       15.86      2.15 o 
   6   1   8       24.54       19.41      2.41 o 
   7   1   8       64.40       67.48      4.44 o 
   8   1   8        6.75        7.98      2.51 o 
   9   1   8       28.22       36.02      4.04 o 
  -7   2   8       47.78       55.92      4.73 o 
  -6   2   8       39.44       42.85      4.05 o 
  -5   2   8        0.53        0.55      1.76 o 
  -4   2   8      417.45      429.04     14.88 o 
  -3   2   8       10.18        9.88      1.53 o 
  -2   2   8      336.96      308.65      8.02 o 
  -1   2   8       12.83       11.95      3.17 o 
   0   2   8      460.32      486.42     11.46 o 
   1   2   8       94.89       91.92      2.31 o 
   2   2   8      901.29      922.12     22.19 o 
   3   2   8       16.74       16.10      1.28 o 
   4   2   8       10.28       13.88      1.79 o 
   5   2   8      141.11      138.00      5.88 o 
   6   2   8       39.32       40.81      3.16 o 
   7   2   8        0.51        0.50      1.57 o 
   8   2   8        5.56        6.05      2.20 o 
   9   2   8        3.97        4.86      2.46 o 
  -7   3   8        0.74       -0.34      2.14 o 
  -6   3   8      162.03      193.40      8.63 o 
  -5   3   8        3.46        5.04      2.12 o 
  -4   3   8      576.49      653.29     21.42 o 
  -3   3   8      283.43      278.08      7.59 o 
  -2   3   8       62.63       66.62      2.83 o 
  -1   3   8      267.31      259.04      7.79 o 
   0   3   8     1220.56     1261.78     22.45 o 
   1   3   8      331.27      295.85      5.81 o 
   2   3   8       78.09       75.05      2.63 o 
   3   3   8       17.76       18.08      1.38 o 
   4   3   8       10.32        9.34      1.58 o 
   5   3   8      258.15      243.61      9.13 o 
   6   3   8       94.91       90.05      4.75 o 
   7   3   8       16.22       13.41      2.36 o 
   8   3   8        3.39        2.30      2.00 o 
   9   3   8       17.12       16.20      3.03 o 
  -7   4   8        8.48       13.08      3.21 o 
  -6   4   8       18.68       18.16      2.89 o 
  -5   4   8      268.81      293.40     11.22 o 
  -4   4   8      138.68      128.30      5.99 o 
  -3   4   8      537.78      567.31     13.72 o 
  -2   4   8        8.04        6.67      0.91 o 
  -1   4   8      119.96      119.59      2.94 o 
   0   4   8      452.37      481.99      9.12 o 
   1   4   8       58.52       72.79      2.27 o 
   2   4   8       19.67       13.07      1.21 o 
   3   4   8      107.52       94.37      3.24 o 
   4   4   8      554.13      572.57     13.72 o 
   5   4   8        1.82        1.07      1.37 o 
   6   4   8       18.64       20.45      2.55 o 
   7   4   8       62.69       57.45      4.09 o 
   8   4   8       53.73       54.76      4.38 o 
   9   4   8        0.07       -1.44      2.15 o 
  -7   5   8        7.13        8.11      2.73 o 
  -6   5   8       19.37       23.93      3.00 o 
  -5   5   8       92.72       87.31      5.16 o 
  -4   5   8       20.73       21.86      2.60 o 
  -3   5   8       86.13       97.95      3.52 o 
  -2   5   8       59.95       57.02      2.07 o 
  -1   5   8      270.55      268.23      5.59 o 
   0   5   8       20.30       22.89      1.20 o 
   1   5   8       41.93       43.78      1.61 o 
   2   5   8        1.94        2.57      0.84 o 
   3   5   8     1262.75     1310.24     29.47 o 
   4   5   8      394.81      421.52     10.52 o 
   5   5   8       22.98       20.96      2.46 o 
   6   5   8        9.30        9.61      1.95 o 
   7   5   8        1.45        2.80      1.80 o 
   8   5   8        7.67        7.22      2.47 o 
  -7   6   8        0.02        1.22      2.17 o 
  -6   6   8      102.67       89.38      5.49 o 
  -5   6   8        2.81        1.80      1.75 o 
  -4   6   8        2.55        3.71      3.59 o 
  -3   6   8       39.16       42.21      2.26 o 
  -2   6   8       25.36       23.60      1.42 o 
  -1   6   8       19.94       19.84      1.28 o 
   0   6   8      415.16      441.17      8.55 o 
   1   6   8      378.82      349.91      8.72 o 
   2   6   8       62.49       58.30      2.46 o 
   3   6   8       79.61       94.69      3.41 o 
   4   6   8       10.58        7.71      1.22 o 
   5   6   8        2.41        4.28      1.68 o 
   6   6   8      118.54      137.46      6.61 o 
   7   6   8       55.50       53.38      4.38 o 
   8   6   8        4.14        3.79      2.35 o 
  -6   7   8       44.41       34.04      3.60 o 
  -5   7   8       57.40       51.62      2.83 o 
  -4   7   8       27.63       24.75      4.12 o 
  -3   7   8       82.71       82.25      3.25 o 
  -2   7   8       65.60       61.23      3.54 o 
  -1   7   8       10.81       12.70      1.17 o 
   0   7   8        7.13        8.57      1.03 o 
   1   7   8      177.75      180.30      5.21 o 
   2   7   8      659.34      698.52     16.41 o 
   3   7   8        5.23        8.22      1.32 o 
   4   7   8       10.12        8.66      1.37 o 
   5   7   8       87.77       93.51      5.28 o 
   6   7   8       13.82       20.38      2.76 o 
   7   7   8        0.84        1.25      1.94 o 
   8   7   8        7.73        6.43      2.59 o 
  -6   8   8       20.47       21.09      2.43 o 
  -5   8   8        2.83        2.17      1.53 o 
  -4   8   8       62.61       49.46      3.91 o 
  -3   8   8        2.43        1.11      1.28 o 
  -2   8   8       62.87       73.55      3.04 o 
  -1   8   8       53.40       41.59      3.53 o 
   0   8   8      432.88      409.60      9.81 o 
   1   8   8       30.28       32.78      2.90 o 
   2   8   8        0.24        0.30      1.43 o 
   3   8   8        8.53        8.16      2.04 o 
   4   8   8       67.38       73.25      4.62 o 
   5   8   8       41.41       35.94      3.48 o 
   6   8   8        7.05       10.40      2.65 o 
   7   8   8        4.75        3.86      2.37 o 
  -5   9   8        0.04        1.49      1.58 o 
  -4   9   8        2.32        2.22      1.49 o 
  -3   9   8       13.08       14.12      1.83 o 
  -2   9   8        4.13        5.34      1.36 o 
  -1   9   8       50.04       45.94      3.58 o 
   0   9   8      106.48       98.84      5.33 o 
   1   9   8        3.56        3.39      1.75 o 
   2   9   8        3.69        6.54      1.82 o 
   3   9   8        7.00        4.28      1.95 o 
   4   9   8       33.21       32.55      3.47 o 
   5   9   8        4.28        2.54      2.20 o 
   6   9   8        6.33        5.94      2.73 o 
  -4  10   8        5.81       10.66      2.29 o 
  -3  10   8        1.59        3.58      1.58 o 
  -2  10   8       42.79       44.85      2.68 o 
  -1  10   8        0.82        1.38      1.32 o 
   0  10   8        0.34       -1.12      1.67 o 
   1  10   8       18.10       22.14      2.83 o 
   2  10   8       12.58        9.82      2.23 o 
   3  10   8        0.33       -0.48      1.83 o 
   4  10   8        0.97       -1.71      1.98 o 
   5  10   8        6.44        8.71      2.75 o 
  -2  11   8       54.24       46.80      2.92 o 
  -1  11   8        0.07        0.53      1.99 o 
   0  11   8       42.43       47.15      4.21 o 
   1  11   8        2.58        2.05      2.01 o 
   2  11   8        0.22        0.82      2.03 o 
   3  11   8        0.04       -1.13      1.92 o 
   4  11   8        1.70        0.62      2.38 o 
  -1  -6   9        0.81        0.25      2.22 o 
   0  -6   9        1.81        1.39      2.13 o 
   1  -6   9        6.09        8.72      2.49 o 
   2  -6   9        2.31        6.98      2.51 o 
   3  -6   9        6.34       11.16      2.77 o 
  -3  -5   9        7.94       14.85      2.94 o 
  -2  -5   9        7.38        6.94      2.29 o 
  -1  -5   9       33.50       33.55      3.61 o 
   0  -5   9        0.80        0.00      1.50 o 
   1  -5   9       33.48       41.21      3.65 o 
   2  -5   9       29.98       31.68      3.21 o 
   3  -5   9       10.91        9.66      2.39 o 
   4  -5   9       56.36       57.96      4.40 o 
  -4  -4   9       10.21       16.09      3.12 o 
  -3  -4   9        0.17       -0.72      1.97 o 
  -2  -4   9       12.95       11.90      2.44 o 
  -1  -4   9       19.24       12.82      2.29 o 
   0  -4   9       34.51       33.72      3.34 o 
   1  -4   9       73.39       69.09      4.26 o 
   2  -4   9      157.52      173.78      7.56 o 
   3  -4   9        2.65        2.38      1.67 o 
   4  -4   9       46.20       55.48      3.97 o 
  -5  -3   9       17.41       13.65      2.75 o 
  -4  -3   9        2.88        2.66      2.30 o 
  -3  -3   9       84.85       69.14      4.71 o 
  -2  -3   9      147.60      132.28      4.67 o 
  -1  -3   9      144.17      154.95      5.04 o 
   0  -3   9        0.37       -0.41      0.97 o 
   1  -3   9        5.35        4.26      1.13 o 
   2  -3   9       40.14       41.73      2.30 o 
   3  -3   9        6.88        7.42      1.33 o 
   4  -3   9       37.38       33.49      3.13 o 
   5  -3   9       18.15       20.53      2.68 o 
   6  -3   9       48.19       37.89      3.55 o 
  -5  -2   9        0.19        1.36      2.09 o 
  -4  -2   9        0.06       -0.54      1.66 o 
  -3  -2   9        4.57        2.90      1.65 o 
  -2  -2   9       28.20       24.74      2.31 o 
  -1  -2   9       18.42       19.19      1.66 o 
   0  -2   9      669.82      682.70     16.13 o 
   1  -2   9       11.71       12.27      1.67 o 
   2  -2   9       30.80       34.48      2.04 o 
   3  -2   9        1.89        2.40      1.01 o 
   4  -2   9      118.90      134.13      6.58 o 
   5  -2   9        9.73       10.78      2.05 o 
  -6  -1   9        0.02        1.39      2.16 o 
  -5  -1   9       54.72       50.01      4.32 o 
  -4  -1   9        0.45        1.91      1.84 o 
  -3  -1   9       13.12       12.71      1.76 o 
  -2  -1   9        6.68        3.69      1.32 o 
  -1  -1   9       10.71       10.93      1.46 o 
   0  -1   9      394.80      384.03      9.63 o 
   1  -1   9        4.70        4.18      1.05 o 
   2  -1   9        0.23       -0.87      1.04 o 
   3  -1   9       73.36       81.26      3.13 o 
   4  -1   9        0.04       -0.68      1.20 o 
   5  -1   9        0.21        0.30      1.27 o 
   7  -1   9        0.36       -0.32      2.01 o 
   8  -1   9       19.97       26.32      3.49 o 
  -6   0   9        8.37        9.71      2.57 o 
  -5   0   9        9.22        9.03      2.31 o 
  -4   0   9       18.62       18.15      2.58 o 
  -3   0   9        1.46        0.57      1.85 o 
  -2   0   9      210.50      199.51      5.92 o 
  -1   0   9        7.40        9.90      1.40 o 
   0   0   9        5.72        5.01      1.10 o 
   1   0   9        0.31        1.01      1.30 o 
   2   0   9       98.48       94.20      3.25 o 
   3   0   9      207.12      219.23      9.07 o 
   4   0   9        7.96        6.85      1.68 o 
   5   0   9        0.42        1.27      1.26 o 
   6   0   9       90.27       84.30      4.71 o 
   7   0   9       39.29       39.91      3.52 o 
   8   0   9       37.50       30.04      3.45 o 
  -6   1   9        1.50        4.28      2.38 o 
  -5   1   9        1.05       -2.20      1.76 o 
  -4   1   9      133.82      137.39      6.67 o 
  -3   1   9      111.38      106.64      3.99 o 
  -2   1   9     1048.27     1014.85     23.25 o 
  -1   1   9        6.72        9.15      1.34 o 
   0   1   9       92.87      102.30      5.07 o 
   1   1   9       71.49       72.26      2.99 o 
   2   1   9        7.92       11.61      1.59 o 
   3   1   9       51.24       53.55      3.67 o 
   4   1   9       79.52       81.01      4.70 o 
   5   1   9        6.31        6.73      1.78 o 
   6   1   9       96.66      107.65      5.43 o 
   7   1   9        3.03        4.11      2.20 o 
   8   1   9        2.51        3.85      2.26 o 
  -7   2   9       10.55        9.16      2.96 o 
  -6   2   9       28.21       39.01      3.99 o 
  -5   2   9       22.10       18.32      2.69 o 
  -4   2   9      830.47      870.74     27.86 o 
  -3   2   9        6.10        9.77      2.53 o 
  -2   2   9      351.76      335.44      8.74 o 
  -1   2   9      128.13      124.43      4.02 o 
   0   2   9       11.43       12.39      1.33 o 
   1   2   9      211.03      215.57      6.56 o 
   2   2   9        2.32        1.52      1.25 o 
   3   2   9      211.16      234.70      6.25 o 
   4   2   9      109.98      118.33      3.85 o 
   5   2   9       51.59       42.60      3.02 o 
   6   2   9       41.93       29.67      2.80 o 
   7   2   9       27.10       23.73      2.77 o 
   8   2   9        6.66        5.83      2.29 o 
  -7   3   9        0.01        0.94      2.28 o 
  -6   3   9       18.69       19.59      3.01 o 
  -5   3   9       39.90       44.08      3.75 o 
  -4   3   9      139.06      131.14      6.20 o 
  -3   3   9      347.61      326.58      8.77 o 
  -2   3   9        5.79        8.15      2.28 o 
  -1   3   9       85.57       75.83      2.96 o 
   0   3   9       73.10       69.62      2.66 o 
   1   3   9       20.37       18.47      1.64 o 
   2   3   9      187.98      172.69      4.83 o 
   3   3   9       89.57       80.18      2.94 o 
   4   3   9      131.91      121.18      3.91 o 
   5   3   9       12.25       13.32      2.20 o 
   6   3   9        1.86        2.35      1.52 o 
   7   3   9       71.90       63.33      4.20 o 
   8   3   9        0.58        1.24      2.07 o 
  -6   4   9       89.37       99.36      6.09 o 
  -5   4   9       34.95       36.63      3.71 o 
  -4   4   9       46.11       54.65      4.19 o 
  -3   4   9      816.84      905.55     21.09 o 
  -2   4   9        8.85        8.52      2.14 o 
  -1   4   9       36.89       33.55      2.01 o 
   0   4   9       58.26       50.49      4.11 o 
   1   4   9       18.60       25.16      1.25 o 
   2   4   9       26.92       32.56      1.79 o 
   3   4   9      161.26      181.30      5.23 o 
   4   4   9      558.90      565.10     13.60 o 
   5   4   9       27.21       25.52      2.54 o 
   6   4   9        0.17        0.20      1.46 o 
   7   4   9       47.25       50.91      3.90 o 
   8   4   9        0.71        1.72      2.02 o 
  -6   5   9        0.14        0.01      1.91 o 
  -5   5   9        2.49       -2.10      1.83 o 
  -4   5   9       79.59       77.22      4.71 o 
  -3   5   9        6.39        8.69      2.28 o 
  -2   5   9       13.54       16.96      1.69 o 
  -1   5   9       70.08       62.43      2.70 o 
   0   5   9      490.45      513.41      9.79 o 
   1   5   9       74.53       67.62      2.63 o 
   2   5   9      424.08      443.88     10.85 o 
   3   5   9        0.97        0.99      1.01 o 
   4   5   9        2.14        1.24      1.01 o 
   5   5   9        0.93        1.84      1.01 o 
   6   5   9       10.54       11.32      2.17 o 
   7   5   9        4.94        3.10      1.93 o 
   8   5   9        0.36        1.78      2.11 o 
  -6   6   9        2.86        1.78      2.28 o 
  -5   6   9       39.85       47.01      4.10 o 
  -4   6   9        0.44        2.62      1.90 o 
  -3   6   9      122.95      108.21      5.39 o 
  -2   6   9       34.22       39.69      1.90 o 
  -1   6   9       37.44       39.87      1.77 o 
   0   6   9       82.19       89.93      3.36 o 
   1   6   9       25.60       28.81      1.77 o 
   2   6   9      148.57      154.10      4.69 o 
   3   6   9       36.09       35.91      2.12 o 
   4   6   9      149.40      161.78      5.08 o 
   5   6   9       17.85       20.44      1.79 o 
   6   6   9        8.46        7.98      2.12 o 
   7   6   9       13.64       11.48      2.62 o 
   8   6   9        0.00       -0.01      2.19 o 
  -6   7   9        0.86        3.64      2.56 o 
  -5   7   9       20.90       18.04      2.85 o 
  -4   7   9        0.87       -1.59      1.79 o 
  -3   7   9        0.20       -0.50      1.20 o 
  -2   7   9      356.48      397.81      8.18 o 
  -1   7   9       41.09       41.41      4.48 o 
   0   7   9      195.44      208.18      5.92 o 
   1   7   9        2.89        3.20      1.05 o 
   2   7   9      120.08      122.26      4.09 o 
   3   7   9       36.92       34.22      2.12 o 
   4   7   9      361.17      418.69     10.79 o 
   5   7   9       97.41       88.44      3.55 o 
   6   7   9        3.45        3.84      2.07 o 
   7   7   9        4.61        3.57      2.28 o 
  -5   8   9        0.36        1.57      2.32 o 
  -4   8   9       22.58       25.42      2.25 o 
  -3   8   9        6.59        7.48      1.77 o 
  -2   8   9       76.98       66.86      2.96 o 
  -1   8   9        3.24        1.99      1.16 o 
   0   8   9       69.86       63.23      3.97 o 
   1   8   9       22.19       24.10      2.57 o 
   2   8   9      233.38      231.14      9.21 o 
   3   8   9       13.92       17.36      2.50 o 
   4   8   9        3.42        7.38      2.15 o 
   5   8   9       68.43       64.98      4.73 o 
   6   8   9        7.99        9.66      2.69 o 
   7   8   9        5.12        9.07      2.83 o 
  -4   9   9       45.51       50.79      3.07 o 
  -3   9   9        1.21        2.39      1.50 o 
  -2   9   9       23.26       17.55      1.84 o 
  -1   9   9        0.13       -1.09      1.18 o 
   0   9   9       12.05       11.82      2.34 o 
   1   9   9       68.75       69.16      4.45 o 
   2   9   9        0.54        0.04      1.54 o 
   3   9   9      139.15      141.42      6.94 o 
   4   9   9       36.99       35.37      3.60 o 
   5   9   9        2.89        3.88      2.33 o 
   6   9   9        0.52       -0.26      2.20 o 
  -3  10   9        6.49       13.23      2.06 o 
  -2  10   9       19.19       15.60      1.94 o 
  -1  10   9        8.03       11.19      2.57 o 
   0  10   9        2.07        3.39      2.02 o 
   1  10   9        1.59        1.33      1.71 o 
   2  10   9        3.86        3.83      2.09 o 
   3  10   9        0.88        0.93      1.91 o 
   4  10   9       30.38       36.16      3.79 o 
   5  10   9        9.06        8.33      2.74 o 
  -2  11   9        0.54       -2.28      1.52 o 
  -1  11   9        4.46        8.04      2.45 o 
   0  11   9       10.78       13.39      2.65 o 
   1  11   9       20.55       22.82      3.28 o 
   2  11   9       13.06       19.47      3.10 o 
   3  11   9        4.15        4.52      2.38 o 
  -1  -5  10       23.61       28.63      3.69 o 
   0  -5  10        1.75        3.54      2.00 o 
   2  -5  10       60.64       62.21      4.69 o 
   3  -5  10        9.41       13.21      2.83 o 
  -3  -4  10      114.51      124.19      6.99 o 
  -2  -4  10        0.76        0.18      2.19 o 
  -1  -4  10       39.97       38.57      3.83 o 
   0  -4  10        1.98        3.13      2.05 o 
   1  -4  10        0.06        0.55      1.83 o 
   2  -4  10       22.45       29.29      3.15 o 
   3  -4  10       26.25       30.04      3.23 o 
  -4  -3  10        4.90        1.43      2.23 o 
  -3  -3  10        0.45        0.44      1.89 o 
  -2  -3  10       30.85       33.04      2.53 o 
  -1  -3  10        0.00       -0.44      1.15 o 
   0  -3  10       72.89       74.73      3.31 o 
   1  -3  10      209.88      216.10      6.34 o 
   2  -3  10      114.65      114.29      4.11 o 
   3  -3  10        2.34        2.07      1.29 o 
   4  -3  10       71.21       84.91      5.15 o 
   5  -3  10       35.70       39.71      3.74 o 
   6  -3  10        3.49        2.25      1.99 o 
  -5  -2  10       15.81       16.23      3.18 o 
  -4  -2  10        4.21        2.40      2.25 o 
  -3  -2  10        5.52        4.04      2.08 o 
  -2  -2  10        3.05        3.56      1.41 o 
  -1  -2  10       97.37       87.43      3.53 o 
   0  -2  10      137.89      137.95      5.82 o 
   1  -2  10       65.71       55.59      5.81 o 
   2  -2  10       42.10       41.58      2.40 o 
   3  -2  10       33.23       39.51      3.37 o 
   4  -2  10        8.06        7.19      1.98 o 
   5  -2  10        6.77        4.81      1.85 o 
   6  -2  10        1.75        1.62      1.59 o 
   7  -2  10        7.41        6.68      2.12 o 
  -5  -1  10       23.84       22.24      3.39 o 
  -4  -1  10       36.91       38.06      3.76 o 
  -3  -1  10       29.30       24.23      2.18 o 
  -2  -1  10      244.02      226.64      6.71 o 
  -1  -1  10       38.32       32.82      2.15 o 
   0  -1  10       60.72       60.00      2.76 o 
   1  -1  10      236.26      243.79      9.30 o 
   2  -1  10       10.81       11.34      1.45 o 
   3  -1  10       99.75       95.35      5.24 o 
   4  -1  10       13.20       12.68      2.28 o 
   5  -1  10       19.33       14.64      2.45 o 
   6  -1  10        8.64       12.57      2.46 o 
  -5   0  10       44.15       41.88      4.10 o 
  -4   0  10       28.85       29.59      3.30 o 
  -3   0  10       76.31       70.33      3.39 o 
  -2   0  10       59.55       52.86      2.94 o 
  -1   0  10        1.64        1.45      1.08 o 
   0   0  10       39.16       41.42      2.25 o 
   1   0  10       48.98       44.49      2.27 o 
   2   0  10       12.39       12.92      1.76 o 
   3   0  10       10.49        8.73      1.83 o 
   4   0  10       27.61       21.84      2.71 o 
   5   0  10        4.70        5.77      1.96 o 
   6   0  10       78.89       81.36      5.22 o 
  -6   1  10        9.03        6.14      2.87 o 
  -5   1  10        2.39        1.32      2.01 o 
  -4   1  10       12.28       15.30      2.73 o 
  -3   1  10      127.52      112.59      4.28 o 
  -2   1  10        7.80        8.41      1.46 o 
  -1   1  10      282.24      278.14      7.54 o 
   0   1  10       20.10       18.60      2.29 o 
   1   1  10      223.67      199.60     11.86 o 
   2   1  10        4.10        3.39      1.56 o 
   3   1  10        0.82        0.80      1.36 o 
   4   1  10       57.46       58.38      4.10 o 
   5   1  10        1.21        0.02      1.31 o 
   7   1  10        5.07        3.18      2.17 o 
   8   1  10       33.27       27.13      3.37 o 
  -6   2  10       35.73       39.66      4.24 o 
  -5   2  10        0.67        2.47      2.00 o 
  -4   2  10       10.03        3.13      1.81 o 
  -3   2  10       19.17       23.04      2.96 o 
  -2   2  10        1.40        1.56      1.32 o 
  -1   2  10      158.63      145.63      9.50 o 
   0   2  10       35.89       33.43      2.80 o 
   1   2  10      144.26      141.74      4.32 o 
   2   2  10        0.29        2.24      1.34 o 
   3   2  10       33.96       33.61      3.13 o 
   4   2  10      125.97      142.13      6.96 o 
   5   2  10      219.89      200.04      8.83 o 
   6   2  10        3.36        2.82      1.74 o 
   7   2  10        2.83        2.38      1.90 o 
   8   2  10        7.89        7.60      2.54 o 
  -6   3  10        0.25        0.96      2.10 o 
  -5   3  10       32.33       33.25      3.51 o 
  -4   3  10       19.36       30.78      3.19 o 
  -3   3  10       66.84       70.27      3.32 o 
  -2   3  10        0.02        0.74      1.17 o 
  -1   3  10      132.93      117.42      4.00 o 
   0   3  10        8.89       11.06      2.28 o 
   1   3  10       10.24        9.74      1.83 o 
   2   3  10       38.60       35.45      3.01 o 
   3   3  10      122.05      122.08      6.15 o 
   4   3  10      108.27      104.08      5.60 o 
   5   3  10       27.00       33.68      2.14 o 
   6   3  10       20.44       17.11      2.55 o 
   7   3  10       28.58       33.31      3.34 o 
   8   3  10        0.21        0.67      1.96 o 
  -6   4  10        0.31        2.26      2.12 o 
  -5   4  10        3.08        4.04      2.01 o 
  -4   4  10        1.14       -1.62      1.63 o 
  -3   4  10       58.04       59.70      3.03 o 
  -2   4  10       98.67       98.74      3.75 o 
  -1   4  10        0.76        0.94      1.06 o 
   0   4  10       57.99       60.23      4.08 o 
   1   4  10        0.62        1.33      1.40 o 
   2   4  10       69.85       70.43      4.29 o 
   3   4  10        4.22        4.40      1.21 o 
   4   4  10        5.63        4.03      1.21 o 
   5   4  10        1.13        1.55      1.09 o 
   6   4  10        0.68       -0.65      1.41 o 
   7   4  10       24.13       24.18      2.93 o 
   8   4  10        0.51        1.09      2.07 o 
  -6   5  10        0.45       -2.73      2.36 o 
  -5   5  10       55.70       61.66      4.79 o 
  -4   5  10       48.24       63.55      4.56 o 
  -3   5  10       12.08        9.49      1.74 o 
  -2   5  10       39.39       30.68      5.62 o 
  -1   5  10       57.33       54.47      5.51 o 
   0   5  10       10.03       10.12      1.33 o 
   1   5  10       12.29       10.53      2.00 o 
   2   5  10       59.86       67.06      2.81 o 
   3   5  10       26.22       24.71      1.83 o 
   4   5  10        4.65        4.96      1.25 o 
   5   5  10        7.23        9.91      1.46 o 
   6   5  10       14.74       13.50      1.68 o 
   7   5  10        2.06        4.07      2.18 o 
   8   5  10        2.85        2.82      2.17 o 
  -5   6  10       10.90       12.14      2.77 o 
  -4   6  10       18.83       21.24      2.94 o 
  -3   6  10      126.79      104.01      5.36 o 
  -2   6  10      145.27      142.47      4.77 o 
  -1   6  10       36.77       39.94      2.30 o 
   0   6  10       49.49       39.80      3.33 o 
   1   6  10       59.02       59.75      2.63 o 
   2   6  10        2.99        3.55      1.12 o 
   3   6  10        5.41        6.35      1.30 o 
   4   6  10      102.93       93.81      3.64 o 
   5   6  10       16.60       19.15      1.83 o 
   6   6  10        4.07        3.20      1.33 o 
   7   6  10        2.10        1.88      2.07 o 
  -5   7  10       14.67       20.79      3.04 o 
  -4   7  10       11.80       14.01      2.55 o 
  -3   7  10        0.27        0.90      1.86 o 
  -2   7  10        0.79        0.17      1.22 o 
  -1   7  10       26.80       35.39      2.70 o 
   0   7  10        0.01       -0.57      1.03 o 
   1   7  10       21.20       25.12      1.83 o 
   2   7  10        7.51       10.50      1.44 o 
   3   7  10        2.67        3.00      1.17 o 
   4   7  10        0.00        1.24      1.21 o 
   5   7  10       18.81       19.72      1.93 o 
   6   7  10       31.65       33.48      2.37 o 
   7   7  10        3.53        7.01      2.48 o 
  -4   8  10        0.85        5.42      2.54 o 
  -3   8  10       15.69       15.58      2.78 o 
  -2   8  10        5.64        8.50      2.12 o 
  -1   8  10       39.07       32.26      3.08 o 
   0   8  10        0.85        0.20      1.55 o 
   1   8  10      157.48      167.28      7.24 o 
   2   8  10        2.03        1.86      1.47 o 
   3   8  10        0.01        0.74      1.69 o 
   4   8  10      112.67      114.30      6.06 o 
   5   8  10        5.50        8.10      2.35 o 
   6   8  10        8.83       14.77      2.94 o 
  -4   9  10        1.12        2.15      2.41 o 
  -3   9  10       50.26       47.45      3.85 o 
  -2   9  10        0.70        1.82      1.51 o 
  -1   9  10       34.18       41.73      3.61 o 
   0   9  10       16.07       17.26      2.75 o 
   1   9  10       17.43       16.07      2.54 o 
   2   9  10       11.98       11.11      2.27 o 
   3   9  10        0.10       -0.86      1.80 o 
   4   9  10        7.75        7.67      2.33 o 
   5   9  10       13.62       16.85      3.07 o 
  -2  10  10        6.49        6.10      2.54 o 
  -1  10  10       32.17       31.28      3.46 o 
   0  10  10        5.86        9.34      2.57 o 
   1  10  10        0.71        0.46      1.94 o 
   2  10  10       34.68       35.23      3.52 o 
   3  10  10       30.31       26.41      3.18 o 
   4  10  10        3.86        0.72      2.35 o 
   0  11  10        2.20        3.11      2.35 o 
   1  11  10        3.10        4.35      2.36 o 
   2  11  10       19.33       24.15      3.40 o 
  -1  -4  11        4.62        4.18      2.54 o 
   0  -4  11       18.22       20.74      3.09 o 
   1  -4  11        0.83        1.10      1.84 o 
   2  -4  11        0.97        1.72      2.25 o 
  -2  -3  11        3.21        2.09      2.15 o 
  -1  -3  11        6.81       11.01      2.28 o 
   0  -3  11        0.41        0.41      1.34 o 
   1  -3  11        6.11        5.76      1.47 o 
   2  -3  11        2.42        1.74      2.92 o 
   3  -3  11        5.91        8.13      2.20 o 
   4  -3  11        2.00        3.54      2.01 o 
   5  -3  11        8.11        4.41      2.32 o 
  -3  -2  11        8.09        7.26      2.36 o 
  -2  -2  11        4.39        6.40      1.69 o 
  -1  -2  11       43.12       44.66      4.47 o 
   0  -2  11       76.68       72.15      4.24 o 
   1  -2  11       87.32       88.67      3.62 o 
   2  -2  11        2.88        2.78      1.31 o 
   3  -2  11       46.79       44.16      3.82 o 
   4  -2  11        0.17       -1.80      1.62 o 
   5  -2  11        0.68        1.72      1.75 o 
   6  -2  11        0.61       -0.29      1.74 o 
  -4  -1  11       17.79       14.30      2.70 o 
  -3  -1  11       10.97       15.10      2.02 o 
  -2  -1  11        0.28       -0.68      1.27 o 
  -1  -1  11       96.50       92.54      3.97 o 
   0  -1  11       34.75       32.59      2.26 o 
   1  -1  11        3.32        2.30      1.19 o 
   2  -1  11        5.73        4.34      1.80 o 
   3  -1  11        4.63        3.36      1.74 o 
   4  -1  11        1.98        2.09      1.66 o 
   5  -1  11       22.47       26.00      3.23 o 
   6  -1  11       14.80       16.62      2.72 o 
  -5   0  11        0.97        1.86      2.51 o 
  -4   0  11        0.29       -0.83      1.72 o 
  -3   0  11       39.63       37.67      2.66 o 
  -2   0  11       48.13       52.38      3.05 o 
  -1   0  11      175.74      162.26      5.23 o 
   0   0  11       92.40       88.24      3.51 o 
   1   0  11       70.26       76.28      3.16 o 
   2   0  11       13.36       11.43      2.17 o 
   3   0  11        6.65        7.99      2.00 o 
   4   0  11        0.50        1.36      1.57 o 
   5   0  11       30.07       38.19      3.79 o 
   6   0  11        9.82        7.84      2.41 o 
   7   0  11        3.55        3.94      2.11 o 
  -5   1  11        4.70        4.36      2.52 o 
  -4   1  11        4.07        7.34      2.33 o 
  -3   1  11       33.71       35.26      2.87 o 
  -2   1  11        8.21        8.12      1.78 o 
  -1   1  11      206.71      206.01      6.14 o 
   0   1  11       40.29       37.78      2.26 o 
   1   1  11        9.97       12.54      1.51 o 
   2   1  11        5.89        6.37      1.89 o 
   3   1  11       12.66        9.97      2.15 o 
   4   1  11       30.28       33.49      3.30 o 
   5   1  11        4.04        3.75      1.92 o 
   6   1  11        7.91        6.63      2.09 o 
   7   1  11        0.45        2.16      1.90 o 
  -5   2  11        4.79        2.15      2.42 o 
  -4   2  11       85.34       93.96      5.54 o 
  -3   2  11       43.80       40.67      2.72 o 
  -2   2  11      154.76      137.52      4.76 o 
  -1   2  11      188.32      191.45      5.75 o 
   0   2  11       18.23       13.05      3.19 o 
   1   2  11      686.56      674.60     23.80 o 
   2   2  11        4.06        3.03      1.57 o 
   3   2  11       78.47       92.49      5.32 o 
   4   2  11       58.56       60.24      4.42 o 
   5   2  11        7.17        2.00      1.66 o 
   6   2  11        3.65        3.16      1.90 o 
   7   2  11       10.06       12.06      2.64 o 
  -5   3  11        3.71        2.10      2.49 o 
  -4   3  11       50.09       51.29      4.11 o 
  -3   3  11       10.66       11.67      1.78 o 
  -2   3  11        0.33        0.78      2.81 o 
  -1   3  11      279.40      268.24      7.40 o 
   0   3  11      128.56      138.08      4.99 o 
   1   3  11       16.39       19.60      2.66 o 
   2   3  11      105.59      100.83      5.56 o 
   3   3  11       50.98       50.49      3.89 o 
   4   3  11       36.06       33.39      3.33 o 
   5   3  11        0.00        0.70      1.51 o 
   6   3  11        8.55       11.18      2.41 o 
  -5   4  11        4.36        5.51      2.57 o 
  -4   4  11       31.89       24.96      3.27 o 
  -3   4  11       25.37       29.62      2.57 o 
  -2   4  11        0.80        0.84      1.24 o 
  -1   4  11      141.13      148.61      4.79 o 
   0   4  11      127.28      106.86      3.73 o 
   1   4  11      330.62      324.92     12.71 o 
   2   4  11       14.50       15.25      2.36 o 
   3   4  11       28.71       34.13      3.30 o 
   4   4  11       22.25       20.00      2.77 o 
   5   4  11       10.57       13.16      2.41 o 
   6   4  11        4.94        5.89      1.46 o 
   7   4  11        3.04        3.27      1.46 o 
  -5   5  11        0.40        2.41      2.09 o 
  -4   5  11        1.75        0.03      2.01 o 
  -3   5  11      131.94      143.33      5.11 o 
  -2   5  11       34.50       32.54      4.45 o 
  -1   5  11       28.43       30.87      2.17 o 
   0   5  11       20.82       21.64      2.76 o 
   1   5  11        0.90        0.36      1.33 o 
   2   5  11       83.56       75.01      4.68 o 
   3   5  11        1.53        0.70      1.61 o 
   4   5  11        9.33        9.34      2.17 o 
   5   5  11       29.28       35.22      2.39 o 
   6   5  11        4.11        5.86      1.46 o 
   7   5  11        6.18        6.36      1.62 o 
  -5   6  11        5.24       11.79      3.16 o 
  -4   6  11        0.20       -1.40      1.88 o 
  -3   6  11      127.08      144.26      8.31 o 
  -2   6  11        0.60       -0.30      1.35 o 
  -1   6  11        5.19        7.81      1.62 o 
   0   6  11        0.99        0.06      1.66 o 
   1   6  11       11.32       13.22      2.23 o 
   2   6  11      133.02      137.81      6.78 o 
   3   6  11      119.03      132.08      6.70 o 
   4   6  11        5.99        7.27      1.46 o 
   5   6  11        7.92        7.72      1.46 o 
   6   6  11       67.42       72.67      3.37 o 
   7   6  11        1.97        1.01      1.47 o 
  -4   7  11        0.81        8.34      2.67 o 
  -3   7  11        0.56       -1.76      2.04 o 
  -2   7  11       38.35       42.61      2.74 o 
  -1   7  11       43.71       38.22      3.73 o 
   0   7  11      115.92      105.78      5.83 o 
   1   7  11        7.64        6.05      1.89 o 
   2   7  11        3.18        1.58      1.23 o 
   3   7  11        0.93        3.68      1.31 o 
   4   7  11        6.20        9.66      1.61 o 
   5   7  11      194.21      196.38      6.27 o 
   6   7  11        1.31        0.36      1.39 o 
  -4   8  11        3.12        3.43      2.74 o 
  -3   8  11       16.97       18.92      2.94 o 
  -2   8  11        0.77        0.59      1.55 o 
  -1   8  11        3.74        4.76      2.78 o 
   0   8  11       36.31       47.48      4.04 o 
   1   8  11        6.37        5.30      1.50 o 
   2   8  11        2.69        3.57      1.42 o 
   3   8  11        7.71        4.82      1.57 o 
   4   8  11       31.92       30.91      2.48 o 
   5   8  11       34.79       32.00      3.53 o 
   6   8  11       14.33       17.33      3.14 o 
  -3   9  11        7.85        6.60      2.65 o 
   0   9  11        0.16        1.33      1.91 o 
   1   9  11        6.45        5.74      2.08 o 
   2   9  11        0.62       -0.38      1.78 o 
   3   9  11       45.53       52.74      4.27 o 
   4   9  11       39.84       30.57      3.66 o 
   5   9  11       10.28       12.74      3.02 o 
  -1  10  11        1.00       -1.04      2.13 o 
   0  10  11        0.79        0.49      1.89 o 
   1  10  11        4.47        4.20      2.10 o 
   2  10  11        1.26        1.91      2.08 o 
   3  10  11        7.10        8.81      2.43 o 
   0  -3  12       49.70       56.55      4.64 o 
   1  -3  12        0.58        0.07      2.18 o 
  -2  -2  12        3.36        3.63      1.69 o 
  -1  -2  12        1.84        2.14      1.60 o 
   0  -2  12        3.50        2.87      2.23 o 
   1  -2  12        0.57        0.30      1.35 o 
   2  -2  12        2.05        0.14      1.78 o 
   3  -2  12       25.60       27.33      3.32 o 
   4  -2  12        2.54        1.12      1.96 o 
  -3  -1  12       21.57       20.74      2.42 o 
  -2  -1  12        3.18        5.10      1.62 o 
  -1  -1  12        4.30        5.16      1.52 o 
   0  -1  12        1.30        0.47      1.27 o 
   1  -1  12       41.34       48.09      4.75 o 
   2  -1  12        7.88        8.00      2.30 o 
   3  -1  12        3.23        2.41      1.96 o 
   4  -1  12        7.17       12.66      2.63 o 
   5  -1  12       41.14       50.12      4.44 o 
  -3   0  12        0.23       -1.84      1.49 o 
  -2   0  12        7.54        8.51      3.27 o 
  -1   0  12       10.08        9.49      2.53 o 
   0   0  12      115.27      114.14     11.37 o 
   1   0  12       63.04       64.52      4.57 o 
   2   0  12       42.89       50.97      4.09 o 
   3   0  12        4.66        6.16      2.13 o 
   4   0  12        0.44        0.58      1.86 o 
   5   0  12        5.21        5.54      2.13 o 
   6   0  12        0.16       -1.91      1.79 o 
  -4   1  12        0.65       -1.07      2.12 o 
  -3   1  12       30.60       31.93      7.68 o 
  -2   1  12        9.78        9.30      1.81 o 
  -1   1  12        3.38        3.60      1.35 o 
   0   1  12       22.12       23.84      2.01 o 
   1   1  12       50.22       48.89      3.99 o 
   2   1  12        0.27       -1.06      1.49 o 
   3   1  12       89.92       83.70      5.35 o 
   4   1  12       10.67       11.12      2.52 o 
   5   1  12        1.77        0.60      1.85 o 
   6   1  12        0.36       -0.95      1.78 o 
  -4   2  12       11.92        9.39      2.79 o 
  -3   2  12        2.66        4.35      1.66 o 
  -2   2  12       61.52       61.61      3.18 o 
  -1   2  12        9.06        8.56      1.78 o 
   0   2  12       24.64       25.18      1.99 o 
   1   2  12        3.18        2.92      1.68 o 
   2   2  12       12.31       13.06      2.46 o 
   3   2  12        0.04        0.48      1.59 o 
   4   2  12       13.06       15.48      2.68 o 
   5   2  12        1.52        1.91      1.91 o 
   6   2  12       15.48       16.93      2.97 o 
  -4   3  12        0.06       -0.99      2.11 o 
  -3   3  12      150.87      161.02      6.18 o 
  -2   3  12        0.01        0.16      2.44 o 
  -1   3  12       49.53       47.06      2.68 o 
   0   3  12        1.89        0.41      1.72 o 
   1   3  12       23.20       20.93      2.81 o 
   2   3  12       45.99       43.01      3.79 o 
   3   3  12        4.86        4.22      1.87 o 
   4   3  12       51.56       47.92      4.18 o 
   5   3  12       11.11        8.93      2.45 o 
   6   3  12        0.22       -0.22      1.86 o 
   7   3  12        0.42       -1.25      1.88 o 
  -4   4  12        1.76        1.16      2.25 o 
  -3   4  12        0.15       -1.89      1.46 o 
  -2   4  12        0.01        1.19      1.42 o 
  -1   4  12       12.17        9.16      1.61 o 
   0   4  12        7.94        5.05      2.04 o 
   1   4  12       10.79       15.32      2.60 o 
   2   4  12       62.20       54.38      4.06 o 
   3   4  12       14.80        9.32      2.45 o 
   4   4  12       11.86       11.42      2.40 o 
   5   4  12        3.10        4.41      2.04 o 
   6   4  12       12.69       10.13      2.62 o 
  -4   5  12        0.05        0.41      2.16 o 
  -3   5  12       84.58       91.70      4.75 o 
  -2   5  12       21.35       19.34      2.07 o 
  -1   5  12        6.35        6.46      1.55 o 
   0   5  12       13.87       11.53      2.31 o 
   1   5  12       50.00       42.72      3.80 o 
   2   5  12      150.34      159.57      7.74 o 
   3   5  12        3.53        3.54      2.03 o 
   4   5  12       25.56       28.40      3.24 o 
   5   5  12        5.79        3.73      2.06 o 
   6   5  12        0.01       -0.01      1.98 o 
  -4   6  12        1.27        1.44      2.46 o 
  -3   6  12       13.16        8.42      1.94 o 
  -2   6  12       75.72       85.18      4.04 o 
  -1   6  12       81.22       77.92      5.26 o 
   0   6  12        4.64       10.20      2.41 o 
   1   6  12       10.93        5.55      1.84 o 
   2   6  12        0.22        1.38      1.77 o 
   3   6  12        5.15        3.38      2.09 o 
   4   6  12        2.52        2.85      2.04 o 
   5   6  12      129.47      143.22      7.56 o 
   6   6  12       20.05       16.02      2.91 o 
  -3   7  12        3.80        4.25      2.27 o 
  -2   7  12       62.44       59.76      6.08 o 
  -1   7  12        5.87        4.97      2.44 o 
   0   7  12      156.47      158.75      7.84 o 
   1   7  12        2.54        3.53      1.95 o 
   2   7  12        2.68        5.46      2.15 o 
   3   7  12       39.78       32.89      3.50 o 
   4   7  12        0.13        0.05      2.11 o 
   5   7  12        3.59        4.98      1.73 o 
   6   7  12       10.74       11.90      1.96 o 
  -3   8  12        9.62       15.86      3.11 o 
  -2   8  12       32.90       34.34      4.50 o 
  -1   8  12        6.73        6.97      2.77 o 
   0   8  12        1.36        3.97      2.45 o 
   1   8  12       17.70       18.93      3.15 o 
   2   8  12        7.55        6.29      2.36 o 
   3   8  12       84.38       98.55      5.95 o 
   4   8  12       31.34       32.07      2.65 o 
   5   8  12       25.99       28.97      2.66 o 
   3   9  12        1.14        1.94      2.15 o 
   4   9  12       11.12       12.42      2.81 o 
  -1  -1  13        0.73       -0.52      1.50 o 
   0  -1  13       15.48       18.63      3.52 o 
   1  -1  13        0.00       -0.98      1.86 o 
   2  -1  13        1.94        2.20      2.16 o 
   3  -1  13       12.46       16.01      2.96 o 
  -2   0  13        6.73        8.71      1.99 o 
  -1   0  13       11.47       16.18      2.14 o 
   0   0  13        3.89        3.90      1.56 o 
   1   0  13       11.06        9.46      2.52 o 
   2   0  13      156.54      166.28      8.39 o 
   3   0  13        1.53        1.37      1.84 o 
   4   0  13        3.38        1.36      2.16 o 
  -2   1  13        0.12       -0.45      1.46 o 
  -1   1  13       12.40       11.99      1.83 o 
   0   1  13       80.24       70.63      5.13 o 
   1   1  13      115.32      112.83      6.47 o 
   2   1  13      106.66      112.85      6.63 o 
   3   1  13       49.85       50.32      4.40 o 
   4   1  13       28.51       33.44      3.88 o 
   5   1  13        7.58       11.31      2.83 o 
  -3   2  13        3.49        1.38      1.78 o 
  -2   2  13        2.72        3.84      1.72 o 
  -1   2  13        7.13        5.44      1.58 o 
   0   2  13       13.71       14.65      2.83 o 
   1   2  13      180.26      175.95      8.56 o 
   2   2  13        0.10        0.82      1.83 o 
   3   2  13        0.01       -1.69      1.51 o 
   4   2  13        0.25        1.72      1.90 o 
   5   2  13        0.81       -1.58      1.93 o 
  -3   3  13        1.96        1.92      1.79 o 
  -2   3  13       78.15       72.07      3.62 o 
  -1   3  13        1.26        2.41      1.47 o 
   0   3  13        2.58        3.01      2.12 o 
   1   3  13        0.08        1.87      1.78 o 
   2   3  13        0.43        2.36      2.03 o 
   3   3  13       31.56       27.80      3.44 o 
   4   3  13        7.71        9.38      2.68 o 
   5   3  13        8.53       14.06      3.07 o 
   6   3  13        0.76        1.21      2.39 o 
  -3   4  13        6.31        6.58      2.00 o 
  -2   4  13       57.94       58.61      3.36 o 
  -1   4  13        6.62        6.86      2.54 o 
   0   4  13       14.75       15.85      2.89 o 
   1   4  13        6.49        3.84      2.14 o 
   2   4  13       51.75       51.45      4.22 o 
   3   4  13       19.01       23.85      3.19 o 
   4   4  13        9.55       12.90      2.84 o 
   5   4  13        0.05        0.41      2.12 o 
   6   4  13       17.91       20.97      3.54 o 
  -3   5  13       18.40       22.56      2.52 o 
  -2   5  13       10.33       12.84      2.04 o 
  -1   5  13       22.57       21.38      3.31 o 
   0   5  13       24.79       24.78      3.31 o 
   1   5  13       44.05       44.91      4.04 o 
   2   5  13        0.65        0.94      1.83 o 
   3   5  13       28.57       30.37      3.57 o 
   4   5  13       10.48        8.20      2.69 o 
   5   5  13        5.47        4.03      2.22 o 
  -3   6  13        0.00       -0.54      1.64 o 
  -2   6  13       48.77       46.11      4.75 o 
  -1   6  13        0.89        1.36      2.09 o 
   0   6  13       18.91        9.62      2.66 o 
   1   6  13        0.25        0.54      1.78 o 
   2   6  13       27.29       28.00      3.52 o 
   3   6  13        1.13        0.65      1.78 o 
   4   6  13        5.07        3.11      2.34 o 
   5   6  13        1.64        3.65      2.46 o 
  -2   7  13       11.74        8.29      3.11 o 
  -1   7  13       88.55       97.30      6.32 o 
   0   7  13       10.39        5.94      2.41 o 
   1   7  13        0.23       -1.70      1.98 o 
   2   7  13       15.44       13.88      2.87 o 
   3   7  13       20.74       23.14      3.27 o 
   4   7  13       17.13       21.90      3.23 o 
  -1   8  13        1.24        3.98      2.81 o 
   0   8  13       15.79       20.18      3.38 o 
   1   8  13        0.03       -0.06      2.25 o 
   2   8  13       21.35       20.22      3.23 o 
   3   8  13        1.56        0.32      2.38 o 
   4   8  13        1.13       -0.83      2.48 o 
   0   1  14        1.07        0.93      2.29 o 
   1   1  14        0.11        0.44      2.08 o 
   2   1  14        0.48        0.96      2.12 o 
   3   1  14        3.93        4.50      2.49 o 
  -1   2  14        0.56        0.01      2.44 o 
   0   2  14        0.14       -0.30      2.12 o 
   1   2  14        0.18        0.47      1.93 o 
   2   2  14        0.86       -0.74      2.13 o 
   3   2  14      136.54      140.42      7.90 o 
   4   2  14        0.35        2.47      2.48 o 
  -1   3  14        0.38        0.86      2.36 o 
   0   3  14       17.21       14.15      3.07 o 
   1   3  14       42.09       42.40      4.27 o 
   2   3  14        2.79        0.36      2.15 o 
   3   3  14        0.75       -0.86      1.99 o 
   4   3  14        6.65        4.62      2.49 o 
  -1   4  14        6.24        6.02      2.80 o 
   0   4  14        1.08        2.67      2.51 o 
   1   4  14       46.01       48.33      4.50 o 
   2   4  14        0.83        2.58      2.28 o 
   3   4  14        0.11        2.13      2.15 o 
   4   4  14        4.96        6.23      2.70 o 
  -1   5  14        3.36        2.66      2.59 o 
   0   5  14        2.15        3.83      2.35 o 
   1   5  14        6.71        3.20      2.33 o 
   2   5  14        4.04        3.02      2.37 o 
   3   5  14        0.11       -0.62      2.17 o 
   4   5  14       44.80       51.86      4.88 o 
  -1   6  14       39.24       38.00      4.39 o 
   0   6  14        2.05        1.33      2.37 o 
   1   6  14        1.35        3.39      2.33 o 
   2   6  14       37.62       25.08      3.41 o 
   3   6  14        0.08       -0.08      2.08 o 
   0   7  14        6.18       12.68      3.18 o 
   1   7  14       14.24       12.80      3.03 o 
   2   7  14       29.41       31.47      3.84 o 
                                                 
